# Supplementary material for: Galaxy Dnpatterntools for Computational Analysis of Nucleosome Positioning Sequence Patterns
Source: Int J Mol Sci. 2022 Apr 28;23(9):4869. doi: 10.3390/ijms23094869 (PMC9102330; doi:10.3390/ijms23094869)
Supplement: Supplementary file 1 [file ijms-23-04869-s001.zip]

Archive with 1 entries (1 files):
- ijms-1682745-supplementary.xlsx
