# Supplementary material for: Galaxy Dnpatterntools for Computational Analysis of Nucleosome Positioning Sequence Patterns
Source: Int J Mol Sci. 2022 Apr 28;23(9):4869. doi: 10.3390/ijms23094869 (PMC9102330; doi:10.3390/ijms23094869)
Supplement: Supplementary file 1 [file ijms-23-04869-s001.zip › ijms-1682745-supplementary.xlsx]

## Sheet: sequences of 17 organisms
seqno	species	accuracy	seq
SEQ_3	African_Green_Monkey	1	ACTGCTCTGTGTTCTGTTAATTCATCTCACAGAGTTACATCTTTCCCTTCAAGAAGCCTTTCGCTAAGGCTGTTCTTGTGGAATTGGCAAAGGGATATTTGGAAGCCCATAGAGGGCTATGGTGAAAAAGGAAATATCTTCCGTTCAAAACTGGAAAGAAGCTTTCTGAGAAACTGCTCTGTGTTCTGTTAATTCATCTCACAGAGTTACATCTTTCCCTTCAAGAAGCCTTTCGCTAAGGCTGTTCTTGTGGAATTGGCAAAGGGATATTTGGAAGCCCATAGAGGGCTATGGTGAAAAAGGAAATATCTTCCGTTCAAAACTGGAAAGAAGCTTTCTGAGAAACTGCTCTGTGTTCTGTTAATTCATCTCACAGAGTTACATCTTTCCCTTCAAGAAG
SEQ_4	Mouse	1	AAAATGAGAAACATCCACTTGACGACTTGAAAAATGACGAAATCACTAAAAAACGTGAAAAATGAGAAATGCACACTGAAGGACCTGGAATATGGCGAGAAAACTGAAAATCACGGAAAATGAGAAATACACACTTTAGGACGTGAAATATGGCGAGGAAAACTGAAAAAGGTGGAAAATTTAGAAATGTCCACTGTAGGACGTGGAATATGGCAAGAAAACTGAAAATCATGGAAAATGAGAAACATCCACTTGACGACTTGAAAAATGACGAAATCACTAAAAAACGTGAAAAATGAGAAATGCACACTGAAGGACCTGGAATATGGCGAGAAAACTGAAAATCACGGAAAATGAGAAATACACACTTTAGGACGTGAAATATGGCGAGGAAAACTGA
SEQ_6	Yeast	1	AGTACAGAGGTCAATGGCAGTAATGGCACTTGGTGCGGCTTCTGTGCCAGTAATGTGGCTTTCTCTAACAAGTTGGATGCACATCGGCGAGAGACAAGGCTTTAGAATACGGTCACAGATATTGGAGGCATATTTGGAGGAAAAGCCAATGGAATGGTACGACAATAATGAAAAATTGTTAGGAGATTTTACTCAAATCAACAGATGTGTGGAAGAGCTAAGATCAAGCTCCGCAGAGGCATCAGCCATAACTTTCCAGAATTTAGTTGCAATATGTGCGCTTCTGGGGACGTCATTCTACTATTCTTGGTCATTAACTTTAATTATTCTTTGCAGCTCTCCAATAATCACATTTTTTGCAGTGGTGTTTTCCAGAATGATTCATGTATATTCAGAGAAG
SEQ_7	Yeast	1	TTCTCTATTCTGCCACTATACAATTTATTGTTTTCCACAAAGGGTAAAGGTACTTTAAGAAAATAGTTTCTTATTTTTTTTGCCATGTAATTACCTAATAGGGAAATTTACACGCTGCTTCGCACATATACAATTGTTTCAGATATGAAAACTGTTGCATTATTGCCGTTCATCATTTAAATACCAGAGCTTATAAACCTGGATATGGCTGAACTATCTCCCGTTGTTACGTTCACACAGAGAGCTTTCAAGTGCCGCTGAAAATTCCACTAGGAAACAAAGAACAAGCTACGTCATGAACTTTTTAAGTTTTAAGACTACAAAACACTATCACATTTTCAGGTACGTGAACATACGGAATGACTACAGGCTGTTAATGATAATGATAATAGGTACCGTG
SEQ_8	Yeast	1	TAGTATCCGCTAAGAATTTAAGCAGGCCAACGTCCATACTGCTTAGGACCTGTGCCTGGCAAGTCGCAGATTGAAGTTTTTTCAACCATGTAAATTTCCTAATTGGGTAAGTACATGATGAAACACATATGAAGAAAAAAGCTTTCCTACATATTCAAGATTTTTTTCTGTGGGTGGAATACTATTTAAGGAGTGCTATTAGTATCTTATTTGACTTCAAAGCAATACGATACCTTTTCTTTTCACCTGCTCTGGCTATAATTATAATTGGTTACTTAAAAATGCACCGTTAAGAACCATATCCAAGAATCAAAAATGTCTGATGCGGCTCCTTCATTGAGCAATCTATTTTATGATCCAACGTATAATCCTGGTCAAAGCACCATTAACTACACTTCCA
SEQ_9	Yeast	1	TATAATGGCGAAGAAGTTAAGCCTTCAATTGATTGCAGGTCTATGAGTACTTATAATGAGCATAGATCTTCCACCTACCAATATCTGGAAAATGGTAGGTTTTACATCACATATGCTGACGGAACATTTGCTGACGGTAGTTGGGGGACGGAAACTGTATCAATTAATGGAATTGACATCCCCAATATCCAGTTCGGAGTTGCCAAGTATGCTACGACACCCGTTAGTGGTGTTCTTGGAATTGGGTTTCCTAGAAGAGAGTCCGTTAAGGGCTATGAAGGTGCTCCTAATGAATATTATCCTAATTTTCCTCAGATTTTAAAAAGTGAAAAAATAATCGATGTGGTCGCGTATTCGCTGTTCTTAAACTCACCTGATTCAGGTACTGGTTCGATTGTTT
SEQ_11	Simian_virus_40	2	CTGACTAATTGAGATGCATGCTTTGCATACTTCTGCCTGCTGGGGAGCCTGGGGACTTTCCACACCCTAACTGACACACATTCCACAGCTGGTTCTTTCCGCCTCAGAAGGTACCTAACCAAGTTCCTCTTTCAGAGGTTATTTCAGGCCATGGTGCTGCGCCGGCTGTCACGCCAGGCCTCCGTTAAGGTTCGTAGGTCATGGACTGAAAGTAAAAAAACAGCTCAACGCCTTTTTGTGTTTGTTTTAGAGCTTTTGCTGCAATTTTGTGAAGGGGAAGATACTGTTGACGGGAAACGCAAAAAACCAGAAAGGTTAACTGAAAAACCAGAAAGTTAACTGGTAAGTTTAGTCTTTTTGTCTTTTATTTCAGGTCCATGGGTGCTGCTTTAACACTGTT
SEQ_12	Frog	2	TCAAAGTTTTCAAAGTTTGATTTTTTCAACGTTTTCAAGGTTTGATTTTTCAACGTTTTCAAAGTTTCATTTTTTCAACGTTTTCAACGTTTTCAAGGTTTGATTTTTCAACGTTTTCAAAGTTTCATTTTTCAGTTTTCAGTTTCATTTTTCAAAGTTTTCATTTTCATTTTTCCACAGTGCCGCTGACAAGTCAAGAAGCCGAAAAGTGCCGCTGTTCATCGCCTACGGCCACACCACCCTGAAAGTGCCTGATCTCGTCTGATCTCAGAAGCGATACAGGGTCGGGCCTGGTTAGTACCTGGATGGGAGACCGCCTGGGAATACCAGGTGTCGTAGGCTTTTCAAAGTTTTCAACTTTATTTTGCCACAGCATCGCCGACAAGTCATGGAGCCAAAA
SEQ_13	Mouse_mammary_tumor_virus	2	TGGTTTCCTGACTTGGTTTGGTATCAAATGTTCTGATCTGAGCTCTTAGTGTTCTATTTTCCTATGTTCTTTTGGAATCTATCCAAGTCTTATGTAAATGCTTATGTAAACCATAATATAAAAGAGTGCTGATTTTTTGAGTAAACTTGCAACAGTCCTAACATTCTTCTCTCGTGTGTTTGTGTCTGTTCGCCATCCCGTCTCCGCTCGTCACTTATCCTTCACTTTTCAGAGGGTCCCCCCGCAGATCCCGGTCACCCTCAGGTCGGCCGACTGCGGCAGCTGGCGCCCGAACAGGGACCCTCGGATAAGTGACCCTTGTCTTTATTTCTACTATTTTGTGTTCGTCTTGTTTTGTCTCTATCTTGTCTGGCTATCATCACAAGAGCGGAACGGACTC
SEQ_14	Mouse_mammary_tumor_virus	2	TAGGAACAGGAATGCACTTTTGGGGAAAGGTTTTCCATACCAAGGAAGGGGCAGTGGCTGGACTGATAGAACATTATTCTGCAAAAACTTATGGTATGAGTTATTATGATTAGCCTTTATTTGCCCAACCTTGCGGTTCCCAGGGTTTAAATAAGTTTATGGTTACAAACTGTTCTTAAAACGAGGATGTGAGACAAGTGGTTTCCTGACTTGGTTTGGTATCAAATGTTCTGATCTGAGCTCTTAGTGTTCTATTTTCCTATGTTCTTTTGGAATCTATCCAAGTCTTATGTAAATGCTTATGTAAACCATAATATAAAAGAGTGCTGATTTTTTGAGTAAACTTGCAACAGTCCTAACATTCTTCTCTCGTGTGTTTGTGTCTGTTCGCCATCCCGTC
SEQ_15	Human	2	ACCCTGGGCGACAAATCGAGATTCCATCTCAAAAAAAGAAAAAAAAATTAAAAGGAATATTTGCCTCATTATGTTACAATAACTAATATGGAAAGCAATATTGCAATGCCTATTAGCACATGACATTAGGTGAATTCTCCTTTGTCCCCGGACCTGCTGCCTCCTCCTGCTTGTCAGGGGACAGATCCAGTACATCTCCCCTCAGCGCTGGGTGGACCTAACCCTTGCTTTCTTGGAGGAAACCCAGGAATCCAGAGACAAAGTGGAAGGGTACTGGCATGTGGTTGGGCAGGGCTGCCTGAGGTCGGTGTCAGCCGACCGTGGGGCTTGGTCCCAGGAGGCTGCTTACTGGGCCCTGCTCCTCTGGTTTCCCCCAAGTCGTGATTCTGAAATGAATAAG
SEQ_16	Simian_virus_40	3	CGGCTGTCACGCCAGGCCTCCGTTAAGGTTCGTAGGTCATGGACTGAAAGTAAAAAAACAGCTCAACGCCTTTTTGTGTTTGTTTTAGAGCTTTTGCTGCAATTTTGTGAAGGGGAAGATACTGTTGACGGGAAACGCAAAAAACCAGAAAGGTTAACTGAAAAACCAGAAAGTTAACTGGTAAGTTTAGTCTTTTTGTCTTATTTTTCAGGTCCATGGGTGCTGCTTTAACACTGTTGGGGGACCTAATTGCTACTGTGTCTGAAGCTGCTGCTGCTACTGGATTTTCAGTAGCTGAAATTGCTGCTGGAGAGGCCGCTGCTGCAATTGAAGTGCAACTTGCATCTGTTGCTACTGTTGAAGGCCTAACAACCTCTGAGGCAATTGCTGCTATAGGCCT
SEQ_17	Simian_virus_40	3	GGTGGGAAGCTCAAAGCCAAAGTCCTAATGTGCAGTCAGGTGAATTTATTGAAAAATTTGAGGCTCCTGGTGGTGCAAATCAAAGAACTGCTCCTCAGTGGATGTTGCCTTTACTTCTAGGCCTGTACGGAAGTGTTACTTCTGCTCTAAAAGCTTATGAAGATGGCCCCAACAAAAAGAAAAGGAAGTTGTCCAGGGGCAGCTCCCAAAAAACCAAAGGAACCAGTGCAAGTGCCAAAGCTCGTCATAAAAGGAGGAATAGAAGTTCTAGGAGTTAAAACTGGAGTAGACAGCTTCACTGAGGTGGAGTGCTTTTTAAATCCTCAAATGGGCAATCCTGATGAACATCAAAAAGGCTTAAGTAAAAGCTTAGCAGCTGAAAAACAGTTTACAGATGACT
SEQ_20	Simian_virus_40	4	CTACTGTTGGTTTATATCAACAACCAGGAATGGCTGTAGATTTGTATAGGCCAGATGATTACTATGATATTTTATTTCCTGGAGTACAAACCTTTGTTCACAGTGTTCAGTATCTTGACCCCAGACATTGGGGTCCAACACTTTTTAATGCCATTTCTCAAGCTTTTTGGCGTGTAATACAAAATGACATTCCTAGGCTCACCTCACAGGAGCTTGAAAGAAGAACCCAAAGATATTTAAGGGACAGTTTGGCAAGGTTTTTAGAGGAAACTACTTGGACAGTAATTAATGCTCCTGTTAATTGGTATAACTCTTTACAAGATTACTACTCTACTTTGTCTCCCATTAGGCCTACAATGGTGAGACAAGTAGCCAACAGGGAAGGGTTGCAAATATCATT
SEQ_21	Simian_virus_40	4	AGGAGGAATAGAAGTTCTAGGAGTTAAAACTGGAGTAGACAGCTTCACTGAGGTGGAGTGCTTTTTAAATCCTCAAATGGGCAATCCTGATGAACATCAAAAAGGCTTAAGTAAAAGCTTAGCAGCTGAAAAACAGTTTACAGATGACTCTCCAGACAAAGAACAACTGCCTTGCTACAGTGTGGCTAGAATTCCTTTGCCTAATTTAAATGAGGACTTAACCTGTGGAAATATTTTGATGTGGGAAGCTGTTACTGTTAAAACTGAGGTTATTGGGGTAACTGCTATGTTAAACTTGCATTCAGGGACACAAAAAACTCATGAAAATGGTGCTGGAAAACCCATTCAAGGGTCAAATTTTCATTTTTTTGCTGTTGGTGGGGAACCTTTGGAGCTGCAG
SEQ_22	Simian_virus_40	4	TGTCACACCACAGAAGTAAGGTTCCTTCACAAAGATCAAGTCCAAACCACATTCTAAAGCAATCGAAGCAGTAGCAATCAACCCACACAAGTGGATCTTTCCTGTATAATTTTCTATTTTCATGCTTCATCCTCAGTAAGCACAGCAAGCATATGCAGTTAGCAGACATTTTCTTTGCACACTCAGGCCATTGTTTGCAGTACATTGCATCAACACCAGGATTTAAGGAAGAAGCAAATACCTCAGTTGCATCCCAGAAGCCTCCAAAGTCAGGTTGATGAGCATATTTTACTCCATCTTCCATTTTCTTGTACAGAGTATTCATTTTCTTCATTTTTTCTTCATCTCCTCCTTTATCAGGATGAAACTCCTTGCATTTTTTTAAATATGCCTTTCTCAT
SEQ_23	Simian_virus_40	4	GGACAGTAATTAATGCTCCTGTTAATTGGTATAACTCTTTACAAGATTACTACTCTACTTTGTCTCCCATTAGGCCTACAATGGTGAGACAAGTAGCCAACAGGGAAGGGTTGCAAATATCATTTGGGCACACCTATGATAATATTGATGAAGCAGACAGTATTCAGCAAGTAACTGAGAGGTGGGAAGCTCAAAGCCAAAGTCCTAATGTGCAGTCAGGTGAATTTATTGAAAAATTTGAGGCTCCTGGTGGTGCAAATCAAAGAACTGCTCCTCAGTGGATGTTGCCTTTACTTCTAGGCCTGTACGGAAGTGTTACTTCTGCTCTAAAAGCTTATGAAGATGGCCCCAACAAAAAGAAAAGGAAGTTGTCCAGGGGCAGCTCCCAAAAAACCAAAGG
SEQ_24	Simian_virus_40	4	TTTTTGATACACTGACAAACTAAACTCTTTGTCCAATCTCTCTTTCCACTCCACAATTCTGCTCTGAATACTTTGAGCAAACTCAGCCACAGGTCTGTACCAAATTAACATAAGAAGCAAAGCAATGCCACTTTGAATTATTCTCTTTTCTAACAAAAACTCACTGCGTTCCAGGCAATGCTTTAAATAATCTTTGGGCCTAAAATCTATTTGTTTTACAAATCTGGCCTGCAGTGTTTTAGGCACACTGAACTCATTCATGGTGACTATTCCAGGGGGAAATATTTGAGTTCTTTTATTTAGGTGTTTCTTTTCTAAGTTTACCTTAACACTGCCATCCAAATAATCCCTTAAATTGTCCAGGTTATTAATTCCCTGACCTGAAGGCAAATCTCTGGAC
SEQ_25	Simian_virus_40	4	TCTTTTATTTAGGTGTTTCTTTTCTAAGTTTACCTTAACACTGCCATCCAAATAATCCCTTAAATTGTCCAGGTTATTAATTCCCTGACCTGAAGGCAAATCTCTGGACTCCCCTCCAGTGCCCTTTACATCCTCAAAAACTACTAAAAACTGGTCAATAGCTACTCCTAGCTCAAAGTTCAGCCTGTCCAAGGGCAAATTAACATTTAAAGCTTTCCCCCCACATAATTCAAGCAAAGCAGCTGCTAATGTAGTTTTACCACTATCAATTGGTCCTTTAAACAGCCAGTATCTTTTTTTAGGAATGTTGTACACCATGCATTTTAAAAAGTCATACACCACTGAATCCATTTTGGGCAACAAACAGTGTAGCCAAGCAACTCCAGCCATCCATTCTTCT
SEQ_26	Simian_virus_40	4	AATATAGCAGCATTTGCATAATGCTTTTCATGGTACTTATAGTGGCTGGGCTGTTCTTTTTTAATACATTTTAAACACATTTCAAAACTGTACTGAAATTCCAAGTACATCCCAAGCAATAACAACACATCATCACATTTTGTTTCCATTGCATACTCTGTTACAAGCTTCCAGGACACTTGTTTAGTTTCCTCTGCTTCTTCTGGATTAAAATCATGCTCCTTTAACCCACCTGGCAAACTTTCCTCAATAACAGAAAATGGATCTCTAGTCAAGGCACTATACATCAAATATTCCTTATTAACCCCTTTACAAATTAAAAAGCTAAAGGTACACAATTTTTGAGCATAGTTATTAATAGCAGACACTCTATGCCTGTGTGGAGTAAGAAAAAACAGTA
SEQ_27	Frog	4	CGATCATCATGGAGAAGACCCAAAATGCTGACTGGCACGTATCTAGTATTCTTATCGATCAGATTAGAGCTGATGCCTCCAGTCACTGTGACCCAACCCAAGTTATCATGACCTCTTAGTTGGCTATGGTCTATGGGTAATTATTAACCATTATTTAATTCAAAGAAAAATATATAATATTAAGCATTAGTTTAAAATAAAATGTTATATTATTTGATAAAGTGACCAAGGGTATATGTTTTGTTGTTTAATTTTGATTTTTTTTTTCTGCAACAGCTATGAGCATTGTGCAAACATATTTGGGTGGATGCCTATAATTGGGTAAAGGTTTATTATTTACCAGACCCAACCACTTCTGTGTGCACATGCGCCAGATCTTTCTGCTATAAATACACTACAG
SEQ_28	Human_immunodeficiency_virus_type_1	4	CTATCTACAAGGGACTTTCCGCTGGGGACTTTCCAGGGAGGTGTGGCCTGGGCGGGACCGGGGAGTGGCGAGCCCTCAGATCGTGCATATAAGCAGCTGCTTTCTGCCTGTACTGGGTCTCTCTGGTTAGACCAGATCTGAGCCTGGGAGCTCTCTGGCTAACTAGGGAACCCACTGCTTAAGCCTCAATAAAGCTTGCCTTGAGTGCTTCAAGTAGTGTGTGCCCGTCTGTTATGTGACTCTGGTAGCTAGAGATCCCTCAGATCCTTTTAGGCAGTGTGGAAAATCTCTAGCAGTGGCGCCCGAACAGGGACTTGAAAGCGAAAGAAAAACCAGAGCTCTCTCGACGCAGGACTCGGCTTGCTGAAGCGCGCACGGCAAGAGGCGAGGGGCGGCGACT
SEQ_30	Chicken	4	AACTGTGTGAGGGGCACCCAGCCTGGCGTGTGCTGTGCTCACAGCACTGGGGTGGCACAGGGTGCCATGCCCACACCGTGCATGGGGATGTATGGCGCACTCTGGTATAGAGCTGCAGAGCTGGGAATCGGGGGGGGGGGGGGGGGGCGGGTGGTGGTGTGGCCACGGATCTGGGCACCTTGCCCTGAGCCCCACCCTGATGCCGCGTTCCCTCCCCCGGGGTGCCAAGGCTGGGGGCCCCTCCGGAGATGCAGCCAATTGCGGGGTGCCCGGGGAAGAGGAGGGGCCCGGCGGAGGCGATAAAAGTGGGGACACAGACGGCCGCTCACCAGCGTGCTATCCCCACGGGAGCAAGAGCCCAGACCTCCTCCGTACCGACAACCACACGCTACCCTCCAAC
SEQ_31	Human	4	TGCTTTCTTGGAGGAAACCCAGGAATCCAGAGACAAAGTGGAAGGGTACTGGCATGTGGTTGGGCAGGGCTGCCTGAGGTCGGTGTCAGCCGACCGTGGGGCTTGGTCCCAGGAGGCTGCTTACTGGGCCCTGCTCCTCTGGTTTCCCCCAAGTCGTGATTCTGAAATGAATAAGGACGGTGCAGAACTGGACTACAAATGCAGGAGTGACTTCCTGGGAGGGTGGGGCCCCTATCTCTCCTAGACTCTGTGGTCAGACTCTGGCCAACACCCCCTGTAAGGCCACAGGAGAGGAACAGGAGTGACAGCCCCCAAACCCCAGTCCCACAGCCCTGAGGGCCCCTTTGTCACTGGATCTGATAAGAAACACCACCCCTGCAGCCCCCTCCCCTCACCTGAC
SEQ_32	Rat	5	AGCAAACTCATACAAGCATGTCCCATTGGGAACTCACTGAATTCGCCTAGAAATTTTGATTCCATTCGTGAAAATTTTTCTATATCCCGAACAGTCCACTTATTACTACTGCGGCCCACTGGGAACTAACCGAATTCACCATGTTACTCAGATTCGGCTCACCAAATTTTGATAAATCTTTAAAAGTACACATATTACAAGAGCAGGCTACTGGGAACTAACTGAATTCACAGAGAAACAGTGTTTCAGTTCGTTAAAACGTTGCTCTATCTTGAATAACAAGCTTATTACATGCGAATCCTATTGGGAACCTACTGAATTCACCATGATACTTAGATTCCGTTCCTCAAAATGTTGCTCCATATTGAAAAGCAAACTCATACAAGCATGTCCCATTGGG
SEQ_33	Rat	5	TACACATATTACAAGAGCAGGCTACTGGGAACTAACTGAATTCACAGAGAAACAGTGTTTCAGTTCGTTAAAACGTTGCTCTATCTTGAATAACAAGCTTATTACATGCGAATCCTATTGGGAACCTACTGAATTCACCATGATACTTAGATTCCGTTCCTCAAAATGTTGCTCCATATTGAAAAGCAAACTCATACAAGCATGTCCCATTGGGAACTCACTGAATTCGCCTAGAAATTTTGATTCCATTCGTGAAAATTTTTCTATATCCCGAACAGTCCACTTATTACTACTGCGGCCCACTGGGAACTAACCGAATTCACCATGTTACTCAGATTCGGCTCACCAAATTTTGATAAATCTTTAAAAGTACACATATTACAAGAGCAGGCTACTGGGA
SEQ_34	Simian_virus_40	5	AAAAAAAATTAGTCAGCCATGGGGCGGAGAATGGGCGGAACTGGGCGGAGTTAGGGGCGGGATGGGCGGAGTTAGGGGCGGGACTATGGTTGCTGACTAATTGAGATGCATGCTTTGCATACTTCTGCCTGCTGGGGAGCCTGGGGACTTTCCACACCTGGTTGCTGACTAATTGAGATGCATGCTTTGCATACTTCTGCCTGCTGGGGAGCCTGGGGACTTTCCACACCCTAACTGACACACATTCCACAGCTGGTTCTTTCCGCCTCAGAAGGTACCTAACCAAGTTCCTCTTTCAGAGGTTATTTCAGGCCATGGTGCTGCGCCGGCTGTCACGCCAGGCCTCCGTTAAGGTTCGTAGGTCATGGACTGAAAGTAAAAAAACAGCTCAACGCCTTTT
SEQ_35	Simian_virus_40	5	ATTTTTGAGCATAGTTATTAATAGCAGACACTCTATGCCTGTGTGGAGTAAGAAAAAACAGTATGTTATGATTATAACTGTTATGCCTACTTATAAAGGTTACAGAATATTTTTCCATAATTTTCTTGTATAGCAGTGCAGCTTTTTCCTTTGTGGTGTAAATAGCAAAGCAAGCAAGAGTTCTATTACTAAACACAGCATGACTCAAAAAACTTAGCAATTCTGAAGGAAAGTCCTTGGGGTCTTCTACCTTTCTCTTCTTTTTTGGAGGAGTAGAATGTTGAGAGTCAGCAGTAGCCTCATCATCACTAGATGGCATTTCTTCTGAGCAAAACAGGTTTTCCTCATTAAAGGCATTCCACCACTGCTCCCATTCATCAGTTCCATAGGTTGGAATCTA
SEQ_36	Simian_virus_40	5	AAACAGGTTTTCCTCATTAAAGGCATTCCACCACTGCTCCCATTCATCAGTTCCATAGGTTGGAATCTAAAATACACAAACAATTAGAATCAGTAGTTTAACACATTATACACTTAAAAATTTTATATTTACCTTAGAGCTTTAAATCTCTGTAGGTAGTTTGTCCAATTATGTCACACCACAGAAGTAAGGTTCCTTCACAAAGATCAAGTCCAAACCACATTCTAAAGCAATCGAAGCAGTAGCAATCAACCCACACAAGTGGATCTTTCCTGTATAATTTTCTATTTTCATGCTTCATCCTCAGTAAGCACAGCAAGCATATGCAGTTAGCAGACATTTTCTTTGCACACTCAGGCCATTGTTTGCAGTACATTGCATCAACACCAGGATTTAAGGA
SEQ_37	Yeast	5	CCTCTAGTACACTCTATATTTTTTTATGCCTCGGTAATGATTTTCATTTTTTTTTTTCCACCTAGCGGATGACTCTTTTTTTTTCTTAGCGATTGGCATTATCACATAATGAATTATACATTATATAAAGTAATGTGATTTCTTCGAAGAATATACTAAAAAATGAGCAGGCAAGATAAACGAAGGCAAAGATGACAGAGCAGAAAGCCCTAGTAAAGCGTATTACAAATGAAACCAAGATTCAGATTGCGATCTCTTTAAAGGGTGGTCCCCTAGCGATAGAGCACTCGATCTTCCCAGAAAAAGAGGCAGAAGCAGTAGCAGAACAGGCCACACAATCGCAAGTGATTAACGTCCACACAGGTATAGGGTTTCTGGACCATATGATACATGCTCTGGC
SEQ_39	Fruit_fly	5	GGTTTGGAATTACATTTAGCTAGAGGTTGGTGTATCGGCTAACAAGTAAAGAAGGCTGTATGTAAATTCGTTGAATCAATGTCAAATTGCCTGTCAAAGTGCAAACGAAGCCCAAAATGTCTATCCTAATTCGAACCTAAAAATATATATTTTTTGAATATGCAATACTATAAGATAATTGAATAGTTTTATGGGGCTTATTTGTAAAGCTAAATTAAGCTAAATTTAACTGTCCTTATTTATATTATTATATTTACTCAGCCTATATTAAAGACCTATTATTTATAGAATTTAACGCAGTTTGTCTGCAAAACATCTCTACACCTTTTTCTACCCGTTACTCGTAGAGTAAAAGGGTATACTCGTTTCGCTGAGAAGTAACAGGCAGAATATAAAGCAT
SEQ_40	Yeast	5	ATTACGCAACAACCTTAGATATAGGTACACCGTCCCAAAGTCTGACAGTGTTGTTTGATACCGGATCTGCCGATTTTTGGGTTATGGATTCTAGCAATCCCTTCTGCTTACCAAATTCAAATACGTCATCCTATTCAAACGCAACTTATAATGGCGAAGAAGTTAAGCCTTCAATTGATTGCAGGTCTATGAGTACTTATAATGAGCATAGATCTTCCACCTACCAATATCTGGAAAATGGTAGGTTTTACATCACATATGCTGACGGAACATTTGCTGACGGTAGTTGGGGGACGGAAACTGTATCAATTAATGGAATTGACATCCCCAATATCCAGTTCGGAGTTGCCAAGTATGCTACGACACCCGTTAGTGGTGTTCTTGGAATTGGGTTTCCTAG
SEQ_41	Human	5	TACAAATGCAGGAGTGACTTCCTGGGAGGGTGGGGCCCCTATCTCTCCTAGACTCTGTGGTCAGACTCTGGCCAACACCCCCTGTAAGGCCACAGGAGAGGAACAGGAGTGACAGCCCCCAAACCCCAGTCCCACAGCCCTGAGGGCCCCTTTGTCACTGGATCTGATAAGAAACACCACCCCTGCAGCCCCCTCCCCTCACCTGACCAATGGCCACAGCCTGGCTGGGCCCAGCTCCCTGTATATAAGGGGACCCTGGGGGCTGAGCACTACCAAGGCCAGTCCTGAGCAGGCCCAACTCCAGTGCAGCTGCCCACCCTGCCGCCATGTCTCTGACCAAGACTGAGAGGACCATCATTGTGTCCATGTGGGCCAAGATCTCCACGCAGGCCGACACCAT
SEQ_44	Simian_virus_40	6	TCAGTTGCATCCCAGAAGCCTCCAAAGTCAGGTTGATGAGCATATTTTACTCCATCTTCCATTTTCTTGTACAGAGTATTCATTTTCTTCATTTTTTCTTCATCTCCTCCTTTATCAGGATGAAACTCCTTGCATTTTTTTAAATATGCCTTTCTCATCAGAGGAATATTCCCCCAGGCACTCCTTTCAAGACCTAGAAGGTCCATTAGCTGCAAAGATTCCTCTCTGTTTAAAACTTTATCCATCTTTGCAAAGCTTTTTGCAAAAGCCTAGGCCTCCAAAAAAGCCTCCTCACTACTTCTGGAATAGCTCAGAGGCCGAGGCGGCCTCGGCCTCTGCATAAATAAAAAAAATTAGTCAGCCATGGGGCGGAGAATGGGCGGAACTGGGCGGAGTTAGG
SEQ_45	Yeast	6	CGTACACATTTGTTGCATTTATTATATTAGAGATGCGTTGTCCCTGTTTTTCTACCTCCGACATCATGCTGAAACATGGCATGTAATTACCGTAAAAGGAAATTACATGGCGAGTGTCACATAATAGCGACAATAACATGTATACACAGCCAGCTATTCTGAAACACACCACATTATAGTTATTGAATGTGTGTGTTTTTTGATAACAGTATAAAAGTGAAGAGAAAGCACGTCGAGCCTTGTCATGATGAATTCTTTAATGATCTTCGCGTGATTTAATTCTAGTGGTTCGTATCGCCTAAAATCATACCAAAATAAAAAGAGTGTCTAGAAGGGTCATATAATGTCTGCAATTAATCATCTTTGTTTGAAACTTATTTTGGCGAGTTTCGCGATTATT
SEQ_46	Simian_virus_40	7	TAATTGCTACTGTGTCTGAAGCTGCTGCTGCTACTGGATTTTCAGTAGCTGAAATTGCTGCTGGAGAGGCCGCTGCTGCAATTGAAGTGCAACTTGCATCTGTTGCTACTGTTGAAGGCCTAACAACCTCTGAGGCAATTGCTGCTATAGGCCTCACTCCACAGGCCTATGCTGTGATATCTGGGGCTCCTGCTGCTATAGCTGGATTTGCAGCTTTACTGCAAACTGTGACTGGTGTGAGCGCTGTTGCTCAAGTGGGGTATAGATTTTTTAGTGACTGGGATCACAAAGTTTCTACTGTTGGTTTATATCAACAACCAGGAATGGCTGTAGATTTGTATAGGCCAGATGATTACTATGATATTTTATTTCCTGGAGTACAAACCTTTGTTCACAGTGT
SEQ_47	Simian_virus_40	7	AACACTGACCACAAGGCTGTTTTGGATAAGGATAATGCTTATCCAGTGGAGTGCTGGGTTCCTGATCCAAGTAAAAATGAAAACACTAGATATTTTGGAACCTACACAGGTGGGGAAAATGTGCCTCCTGTTTTGCACATTACTAACACAGCAACCACAGTGCTTCTTGATGAGCAGGGTGTTGGGCCCTTGTGCAAAGCTGACAGCTTGTATGTTTCTGCTGTTGACATTTGTGGGCTGTTTACCAACACTTCTGGAACACAGCAGTGGAAGGGACTTCCCAGATATTTTAAAATTACCCTTAGAAAGCGGTCTGTGAAAAACCCCTACCCAATTTCCTTTTTGTTAAGTGACCTAATTAACAGGAGGACACAGAGGGTGGATGGGCAGCCTATGATTG
SEQ_49	Fruit_fly	8	TACATTCCGCAACAAAATTAGCCAATTTCCGTGCTGAATTTTACATAGGTTTTATTTTTTACAGACGTTTGAAGGGACAGTGTCAATTGTCCCGTACGACCTCTTCAATAATAACACATTCTTCAGTTAACACATGGAAAAAATATAAAATAGCTAGTTTTATTTTATTATTTTCTGTTATTTTATAAATATTGCCGTCATCAATGTAATTTCATTAATTTCAAACTGTCTTACACAGAATTCAGATTTTTTTTTTAGATGTTTAAGGTTCAGAGTCCCTTGCCCCGCACGACACTTTCACTGCTTTAAAGGATGTTCGCACAAAGAACAAATAAAAATATATATTTTTGTATTAACCTCTTCTTTAATTTAATAAATGTTGAGCTGACAATTAAAATAA
SEQ_52	Simian_virus_40	9	TTTGCACACTCAGGCCATTGTTTGCAGTACATTGCATCAACACCAGGATTTAAGGAAGAAGCAAATACCTCAGTTGCATCCCAGAAGCCTCCAAAGTCAGGTTGATGAGCATATTTTACTCCATCTTCCATTTTCTTGTACAGAGTATTCATTTTCTTCATTTTTTCTTCATCTCCTCCTTTATCAGGATGAAACTCCTTGCATTTTTTTAAATATGCCTTTCTCATCAGAGGAATATTCCCCCAGGCACTCCTTTCAAGACCTAGAAGGTCCATTAGCTGCAAAGATTCCTCTCTGTTTAAAACTTTATCCATCTTTGCAAAGCTTTTTGCAAAAGCCTAGGCCTCCAAAAAAGCCTCCTCACTACTTCTGGAATAGCTCAGAGGCCGAGGCGGCCTCG
SEQ_53	Yeast	9	CTCTTGCGAGATGATCCCGCATTTTCTTGAAAGCTTTGCAGAGGCTAGCAGAATTACCCTCCACGTTGATTGTCTGCGAGGCAAGAATGATCATCACCGTAGTGAGAGTGCGTTCAAGGCTCTTGCGGTTGCCATAAGAGAAGCCACCTCGCCCAATGGTACCAACGATGTTCCCTCCACCAAAGGTGTTCTTATGTAGTGACACCGATTATTTAAAGCTGCAGCATACGATATATATACATGTGTATATATGTATACCTATGAATGTCAGTAAGTATGTATACGAACAGTATGATACTGAAGATGACAAGGTAATGCATCATTCTATACGTGTCATTCTGAACGAGGCGCGCTTTCCTTTTTTCTTTTTGCTTTTTCTTTTTTTTTCTCTTGAACTCGA
SEQ_55	Yeast	9	AATGACTACAGGCTGTTAATGATAATGATAATAGGTACCGTGGCAACAGGCCTAGTGCCGGCAATTACTTCTATCCTGACGGGCAGAGTGTTCGATCTACTATCAGTTTTCGTGGCTAATGGGTCACATCAAGGTTTGTATTCCCAACTAGTACAGAGGTCAATGGCAGTAATGGCACTTGGTGCGGCTTCTGTGCCAGTAATGTGGCTTTCTCTAACAAGTTGGATGCACATCGGCGAGAGACAAGGCTTTAGAATACGGTCACAGATATTGGAGGCATATTTGGAGGAAAAGCCAATGGAATGGTACGACAATAATGAAAAATTGTTAGGAGATTTTACTCAAATCAACAGATGTGTGGAAGAGCTAAGATCAAGCTCCGCAGAGGCATCAGCCATAA
SEQ_56	Mouse	9	CCCCCTACCAACATTGCTCCACAAGTACAAATTCATCCAGAGAAAATAAATTCTAAGTTTTATAGTTGTTTGGATCGCATAGGTAGCTAAAGAGGTGGCAACCCACACATCCTTAGGCATGAGCTTGATTTTTTTTGATTTAGAACCTTCCCCTCTCTGTTCCTAGATTACATTACACATTCTGCAAGCATAGCACAGAGCAATGTTCTACTTTAATTACTTTCATTTTCTTGTATCCTCACAGCCTAGAAAATAACCTGCGTTACAGCATCCACTCAGTATCCCTTGAGCATGAGGTGACACTACTTAACATAGGGACGAGATGGTACTTTGTGTCTCCTGCTCTGTCAGCAGGGCACTGTACTTGCTGATACCAGGGAATGTTTGTTCTTAAATACCA
SEQ_57	Yeast	9	AAAAGAGTGTCTAGAAGGGTCATATAATGTCTGCAATTAATCATCTTTGTTTGAAACTTATTTTGGCGAGTTTCGCGATTATTAACACCATTACTGCTTTAACAAACGATGGCACTGGTCACTTAGAATTCCTTTTACAACACGAAGAGGAGATGTATTACGCAACAACCTTAGATATAGGTACACCGTCCCAAAGTCTGACAGTGTTGTTTGATACCGGATCTGCCGATTTTTGGGTTATGGATTCTAGCAATCCCTTCTGCTTACCAAATTCAAATACGTCATCCTATTCAAACGCAACTTATAATGGCGAAGAAGTTAAGCCTTCAATTGATTGCAGGTCTATGAGTACTTATAATGAGCATAGATCTTCCACCTACCAATATCTGGAAAATGGTAG
SEQ_58	Corn_Zea_mays	10	CGCAGCTCCGGAGGTTTGGTTGTGCTTGGTTTTCGTAGAGAACTCGCCACTTGCCGCCCGCACGTTCTTGGTGTTTCCGATCCTCCTCCTCACCGCTGTGCTCTGCGCACGGGCTTTTTCTGAGAGACCCATGTTTCCTTTTTACTTTTATAAACAGTTTACATGCTATGTTTCTAGAAGGAGGGGAAACCTAATCCCCCTAATCCAATGGCGGGGAGGAAATAGGGTGGGGTGGGGTGGGGTGGGGTGGGGGGAGGGAAATATCTCGCTACTTTTTAATCCGGACAAGCTCATTTGCGTTTGCGTCTGAATGATGATGACTGCAATGCTGATCGCACCTCGGGTGTCGGATCACCGGCTTTTGGCTGCTCTCACCAAATCAGCTGCAAGAAGATTAGAG
SEQ_60	Yeast	10	ACAGTGTGTGAACCAATGTATCCAGCACCACCTGTAACCAAAACAATTTTAGAAGTACTTTCACTTTGTAACTGAGCTGTCATTTATATTGAATTTTCAAAAATTCTTACTTTTTTTTTGGATGGACGCAAAGAAGTTTAATAATCATATTACATGGCATTACCACCATATACATATCCATATACATATCCATATCTAATCTTACTTATATGTTGTGGAAATGTAAAGAGCCCCATTATCTTAGCCTAAAAAAACCTTCTCTTTGGAACTTTCAGTAATACGCTTAACTGCTCATTGCTATATTGAAGTACGGATTAGAAGCCGCCGAGCGGGTGACAGCCCTCCGAAGGAAGACTCTCCTCCGTGCGTCCTCGTCTTCACCGGTCGCGTTCCTGAAACG
SEQ_61	Yeast	10	AGGAAGACTCTCCTCCGTGCGTCCTCGTCTTCACCGGTCGCGTTCCTGAAACGCAGATGTGCCTCGCGCCGCACTGCTCCGAACAATAAAGATTCTACAATACTAGCTTTTATGGTTATGAAGAGGAAAAATTGGCAGTAACCTGGCCCCACAAACCTTCAAATGAACGAATCAAATTAACAACCATAGGATGATAATGCGATTAGTTTTTTAGCCTTATTTCTGGGGTAATTAATCAGCGAAGCGATGATTTTTGATCTATTAACAGATATATAAATGCAAAAACTGCATAACCACTTTAACTAATACTTTCAACATTTTCGGTTTGTATTACTTCTTATTCAAATGTAATAAAAGTATCAACAAAAAATTGTTAATATACCTCTATACTTTAACGTCA
SEQ_63	Simian_virus_40	10	CTTGCATTTTTTTAAATATGCCTTTCTCATCAGAGGAATATTCCCCCAGGCACTCCTTTCAAGACCTAGAAGGTCCATTAGCTGCAAAGATTCCTCTCTGTTTAAAACTTTATCCATCTTTGCAAAGCTTTTTGCAAAAGCCTAGGCCTCCAAAAAAGCCTCCTCACTACTTCTGGAATAGCTCAGAGGCCGAGGCGGCCTCGGCCTCTGCATAAATAAAAAAAATTAGTCAGCCATGGGGCGGAGAATGGGCGGAACTGGGCGGAGTTAGGGGCGGGATGGGCGGAGTTAGGGGCGGGACTATGGTTGCTGACTAATTGAGATGCATGCTTTGCATACTTCTGCCTGCTGGGGAGCCTGGGGACTTTCCACACCCTAACTGACACACATTCCACAGCTG
SEQ_64	Tetrahymena_thermophila	10	TTTTAAATACTATTTGCTAGTTTATTAGATTAAAATAATTTCTATTTGCTACATTTTCACCAGTGAAATTAGCAGAATATAAACATCTAATTCTTATCTACTCAAATTTAAATTTTAAACCCAATTATTACTCAATTTTAAGTGATTTTCGAAGGTAAAATTCAACAACATAGTGCTGAAGGCTAGTTTTTTTTGCTTTTTGTTGTTAGTTTTATAGCCTTCAGGACTATGTTGTTGAATTTTACCTTCGAAAATCACTTAAAATTGAGTAATAATTGGGTTTAAAATTTAAATTTGAGTAGATAAGAATTAGATGTTTATATTCTGCTAATTTCACTGGTGAAAATGTAGCAAATAGAAATTATTTTAATCTAATAAACTAGGAAATAGTATTTAAAAC
SEQ_65	Tetrahymena_thermophila	10	TGTTGTTAGTTTTATAGCCTTCAGGACTATGTTGTTGAATTTTACCTTCGAAAATCACTTAAAATTGAGTAATAATTGGGTTTAAAATTTAAATTTGAGTAGATAAGAATTAGATGTTTATATTCTGCTAATTTCACTGGTGAAAATGTAGCAAATAGAAATTATTTTAATCTAATAAACTAGGAAATAGTATTTAAAACAAAAATATTTGTTTTTTATGTTGTAAAATGTTTTAAATTAGATAAAATTTACAAATTTACAAATTTTCAAGCAAAATAGGTTCTAAAAAATGAGAAAATATTACATATTTTAGCTATTTGACTACTTTAATGCTAGTAAATTAAAATGAATTTAATTCATTTTCACTTTAAAACACTTATTTTAATAAAATATATGATTT
SEQ_66	Tetrahymena_thermophila	10	AAAAATATTTGTTTTTTATGTTGTAAAATGTTTTAAATTAGATAAAATTTACAAATTTACAAATTTTCAAGCAAAATAGGTTCTAAAAAATGAGAAAATATTACATATTTTAGCTATTTGACTACTTTAATGCTAGTAAATTAAAATGAATTTAATTCATTTTCACTTTAAAACACTTATTTTAATAAAATATATGATTTTAAAATGATAAAATATTTTTTAAGAGGTAAATTTAAGAAATTAGTTAAATTTTAAAGAAAAAGCATCTAAAAATGGACAAAAATGAAGTATTTCCTTTTTTTATACATTTAAATGCTAGAAAATTTAAGTAAAACATTTATAAATAAAAGTAAAATAGTTTTAGGAATATGAGTAAATAGTTTTTTTTATGTAAAAAACA
SEQ_67	Tetrahymena_thermophila	10	TAAAATGATAAAATATTTTTTAAGAGGTAAATTTAAGAAATTAGTTAAATTTTAAAGAAAAAGCATCTAAAAATGGACAAAAATGAAGTATTTCCTTTTTTTATACATTTAAATGCTAGAAAATTTAAGTAAAACATTTATAAATAAAAGTAAAATAGTTTTAGGAATATGAGTAAATAGTTTTTTTTATGTAAAAAACATTTTATCAATTTCATTTATTCATTTTAGTTAAATTTTTCATTCACAAAAAACTTTTTTTTGGTAAAATAAAGACTTTATAAAGATAACTTAAAGAAAAAGTTTATCTAGATTAAAAATATTGATTTTGAAAATTGCTCATTAGATATTTTTTTGGCAAAAAAAAAAACAAAAATAGTAAAAAATCACTTTTTTTGAGAGT
SEQ_69	Fruit_fly	10	TTGAACGCCGCTGCTGCTGCATCCGTCGACGTCGACTGCACTCGCCCCCACGAGAGAACAGTATTTAAGGAGCTGCGAAGGTCCAAGTCATGCATTATTGTCTCAGTGCAGTTGTCAGTTGCAGTTCAGCAGACGGGCTAACGAGTACTTGCATCTCTTCAAATTTACTTAATTGATCAAGTAAGTAGCAAAAGGGCACCCAATTAAAGGAAATTCTTGTTTAATTGAATTTATTATGCAAGTGCGGAAATAAAATGACAGTATTAATTAGTAAATATTTTGTAAAATCATATATAATCAAATTTATTCAATCAGAACTAATTCAAGCTGTCACAAGTAGTGCGAACTCAATTAATTGGCATCGAATTAAAATTTGGAGGCCTGTGCCGCATATTCGTCT
SEQ_70	Fruit_fly	10	GTGGCCCTACACTGTAAGAAATTACTATAGAAATAACGGTACACGGAATAAGATATTTTTTTTAGTCCATATGCTTTTAACAAATGTGTTTTAAGTTTATGTTATATTATTGTTAGAAAACCGGTGTTTTTTTAAAATCGGTTAAAAAATTACTACGAGAGAAAAATACAAATTTTGTAAATAAGATTGACTCTTTTTCGATTTTGGAATATTTTCATTCATTTTATGTTTTTACGTTTTCACTTATTTGTTTCTCAGTGCACTTTCTGGTGTTCCATTTTCTATTGGGCTCTTTACCCCGCATTTGTTTGCAGATCACTTGCTTGCGCATTTTTATTGCATTTTACATATTACACATTATTTGAACGCCGCTGCTGCTGCATCCGTCGACGTCGACTGC
SEQ_71	Yeast	10	TCTGAAACACACCACATTATAGTTATTGAATGTGTGTGTTTTTTGATAACAGTATAAAAGTGAAGAGAAAGCACGTCGAGCCTTGTCATGATGAATTCTTTAATGATCTTCGCGTGATTTAATTCTAGTGGTTCGTATCGCCTAAAATCATACCAAAATAAAAAGAGTGTCTAGAAGGGTCATATAATGTCTGCAATTAATCATCTTTGTTTGAAACTTATTTTGGCGAGTTTCGCGATTATTAACACCATTACTGCTTTAACAAACGATGGCACTGGTCACTTAGAATTCCTTTTACAACACGAAGAGGAGATGTATTACGCAACAACCTTAGATATAGGTACACCGTCCCAAAGTCTGACAGTGTTGTTTGATACCGGATCTGCCGATTTTTGGGTTA
SEQ_73	Yeast	12	AACTTATGTGCGCTGCTTTAATGTTTTCTCATGTAAGCGGACGTCGTCTATAAACTTCAAACGAAGCTAAAAGGTTCATAGCGCTTTTTTCTTTGTCTGCACAAAGAAATATATATTAAATTAGCACGTTTTCGCATAGAACGCAACTGCACAATGCCAAAAAAAGTAAAAGTGATTAAAAGAGTTAATTGAATAGGCAATCTCTAAATGTATCGATACAACCTTGGCACTCACACGTGGGACTAGCACAGACTAAATTTATGATTCTGGTCCCTGTTTTCGAAGAGATCGCACATGCCAAATTATCAAATTGGTCACCTTACTTGGCAAGGCATATACCCATTTGGGAATAAAGGGTAAACACTTTGAATTGTCGAAATGAAACGTATATAAGCGCTGA
SEQ_74	Yeast	12	AAAGTGATTAAAAGAGTTAATTGAATAGGCAATCTCTAAATGTATCGATACAACCTTGGCACTCACACGTGGGACTAGCACAGACTAAATTTATGATTCTGGTCCCTGTTTTCGAAGAGATCGCACATGCCAAATTATCAAATTGGTCACCTTACTTGGCAAGGCATATACCCATTTGGGAATAAAGGGTAAACACTTTGAATTGTCGAAATGAAACGTATATAAGCGCTGATGTTTTGCTAAGTCGAGGTTAGTATGGCTTCATCTCTCATGAGAATAAGAACAACAACAAATAGAGCAAGCAAATTCGAGATTACCAATGTTTTATTCTGTTGTTTATTCAATTTTAGCCGCTTCTTTGGCCAATGCAGGTACCATTCCCTTAGGCAAACTAGCCGAT
SEQ_75	Yeast	12	AAGGCATATACCCATTTGGGAATAAAGGGTAAACACTTTGAATTGTCGAAATGAAACGTATATAAGCGCTGATGTTTTGCTAAGTCGAGGTTAGTATGGCTTCATCTCTCATGAGAATAAGAACAACAACAAATAGAGCAAGCAAATTCGAGATTACCAATGTTTTATTCTGTTGTTTATTCAATTTTAGCCGCTTCTTTGGCCAATGCAGGTACCATTCCCTTAGGCAAACTAGCCGATGTCGACAAGATTGGTACCCAAAAAGATATCTTCCCATTTTTGGGTGGTACCGGACCATACTACTCTTTCCCTGGCGACTATGGTATTTCTCGTGATTTGCCTGAAGGTTGTGAAATGAAGCAACTGCAAATGGTTGGTAGACATGGTGAAAGATACCCTA
SEQ_76	Yeast	15	TATTCTGTTGTTTATTCAATTTTAGCCGCTTCTTTGGCCAATGCAGGTACCATTCCCTTAGGCAAACTAGCCGATGTCGACAAGATTGGTACCCAAAAAGATATCTTCCCATTTTTGGGTGGTACCGGACCATACTACTCTTTCCCTGGCGACTATGGTATTTCTCGTGATTTGCCTGAAGGTTGTGAAATGAAGCAACTGCAAATGGTTGGTAGACATGGTGAAAGATACCCTACTGTCAGTCTGGCTAAGACTATCAAGAGTACATGGTATAAGTTGAGCAATTACACTCGTCAATTCAACGGCTCATTGTCATTCTTGAACGATGATTACGAGTTTTTCATCCGTGATGACGATGATTTGGAAATGGAAACCACTTTTGCCAACTCGGACGATGTTT
SEQ_77	Corn_Zea_mays	15	TGGGGGGAGGGAAATATCTCGCTACTTTTTAATCCGGACAAGCTCATTTGCGTTTGCGTCTGAATGATGATGACTGCAATGCTGATCGCACCTCGGGTGTCGGATCACCGGCTTTTGGCTGCTCTCACCAAATCAGCTGCAAGAAGATTAGAGCTCAAAAGAATTACAGAAAGAGAGCCTTTTTCTTTTCTTCCTTGTGGGGTTCCTTTCATTTCGTGCTCTCCTTTCTCTGCCAGCCAGTCCGTCCGTCCTTGCGTCCACTGCACCTGCACACAGGTCACCCCGACCCGCACTGTTCTAGACTCCATTAGAAAAAAAAAAGGTCTGAACTTTTCCGAAACCAGCCAGCCATTGGTCTGGCAGGCCAGCATATGCTAATTGGATTTTTTTGCCGCATCAT
SEQ_78	Yeast	15	TTCCTGGCATCCACTAAATATAATGGAGCCCGCTTTTTAAGCTGGCATCCAGAAAAAAAAAGAATCCCAGCACCAAAATATTGTTTTCTTCACCAACCATCAGTTCATAGGTCCATTCTCTTAGCGCAACTACAGAGAACAGGGCACAAACAGGCAAAAAACGGGCACAACCTCAATGGAGTGATGCAACCTGCCTGGAGTAAATGATGACACAAGGCAATTGACCCACGCATGTATCTATCTCATTTTCTTACACCTTCTATTACCTTCTGCTCTCTCTGATTTGGAAAAAGCTGAAAAAAAAGGTTTAAACCAGTTCCCTGAAATTATTCCCCTACTTGACTAATAAGTATATAAAGACGGTAGGTATTGATTGTAATTCTGTAAATCTATTTCTTAA
SEQ_79	Yeast	15	ACGGGCACAACCTCAATGGAGTGATGCAACCTGCCTGGAGTAAATGATGACACAAGGCAATTGACCCACGCATGTATCTATCTCATTTTCTTACACCTTCTATTACCTTCTGCTCTCTCTGATTTGGAAAAAGCTGAAAAAAAAGGTTTAAACCAGTTCCCTGAAATTATTCCCCTACTTGACTAATAAGTATATAAAGACGGTAGGTATTGATTGTAATTCTGTAAATCTATTTCTTAAACTTCTTAAATTCTACTTTTATAGTTAGTCTTTTTTTTAGTTTTAAAACACCAAGAACTTAGTTTCGAATAAACACACATAAATAAACAAAATGGTTAGAGTTGCTATTAACGGTTTCGGTAGAATCGGTAGATTGGTCATGAGAATTGCTTTGTCTAGA
SEQ_80	Yeast	15	CCGTTCATCATTTAAATACCAGAGCTTATAAACCTGGATATGGCTGAACTATCTCCCGTTGTTACGTTCACACAGAGAGCTTTCAAGTGCCGCTGAAAATTCCACTAGGAAACAAAGAACAAGCTACGTCATGAACTTTTTAAGTTTTAAGACTACAAAACACTATCACATTTTCAGGTACGTGAACATACGGAATGACTACAGGCTGTTAATGATAATGATAATAGGTACCGTGGCAACAGGCCTAGTGCCGGCAATTACTTCTATCCTGACGGGCAGAGTGTTCGATCTACTATCAGTTTTCGTGGCTAATGGGTCACATCAAGGTTTGTATTCCCAACTAGTACAGAGGTCAATGGCAGTAATGGCACTTGGTGCGGCTTCTGTGCCAGTAATGTGG
SEQ_82	Yeast	16	TTGGGTGACCAAGTGGAGAAGGTTGTTGTTTCTTACAAATTGCTAGATGCTCCAGCTGCCATCAGAACTGGTCAATTCGGCTGGTCTGCTAACATGGAAAGAATCATGAAGGCTCAAGCCTTGAGAGACTCTTCCATGTCCTCCTACATGTCTTCCAAGAAGACTTTCGAAATTTCTCCAAAATCTCCAATTATTATTGAAACGAAAAAGAGAGTTGATGAGGGTGGTGCACAAGATAAGACCGTCAAAGATTTGACTAACTTATTATTCGAGACCGCTTTGTTGACTTCTGGTTTCAGTTTGGAAGAACCAACTTCTTTTGCATCAAGAATAAATAGATTGATTTCTTTAGGTTTGAACATTGATGAGGATGAAGAAACAGAAACCGCTCCAGAAGCTT
SEQ_83	Yeast	17	GGCAAGATAAACGAAGGCAAAGATGACAGAGCAGAAAGCCCTAGTAAAGCGTATTACAAATGAAACCAAGATTCAGATTGCGATCTCTTTAAAGGGTGGTCCCCTAGCGATAGAGCACTCGATCTTCCCAGAAAAAGAGGCAGAAGCAGTAGCAGAACAGGCCACACAATCGCAAGTGATTAACGTCCACACAGGTATAGGGTTTCTGGACCATATGATACATGCTCTGGCCAAGCATTCCGGCTGGTCGCTAATCGTTGAGTGCATTGGTGACTTACACATAGACGACCATCACACCACTGAAGACTGCGGGATTGCTCTCGGTCAAGCTTTTAAAGAGGCCCTACTGGCGCGTGGAGTAAAAAGGTTTGGATCAGGATTTGCGCCTTTGGATGAGGCA
SEQ_84	Fruit_fly	17	TTTTCTGTTATTTTATAAATATTGCCGTCATCAATGTAATTTCATTAATTTCAAACTGTCTTACACAGAATTCAGATTTTTTTTTTAGATGTTTAAGGTTCAGAGTCCCTTGCCCCGCACGACACTTTCACTGCTTTAAAGGATGTTCGCACAAAGAACAAATAAAAATATATATTTTTGTATTAACCTCTTCTTTAATTTAATAAATGTTGAGCTGACAATTAAAATAAGATTATTTTTATTCCTTCTCTGGCAGAATTAGTATTTTTACATATGATTTACCGTTTATATGTACCGTTTGCGCCATAAATAATAGAATATGAATTTTGTTCTTATTTTTTTTTTAAAGTTATAAATAGTCGGCAACAGAAAATTTTATCTCATTGAATCTGGTTTGTGG
SEQ_85	Yeast	18	GACAAAGATGCGTTGCGATTTGGACTTATAACACTCCTGAAAGTGAAGAGCAATACATTAGCTATTCTCTTGATGGTGGTTACACTTTTACTGAATACCAAAAGAACCCTGTTTTAGCTGCCAACTCCACTCAATTCAGAGATCCAAAGGTGTTCTGGTATGAACCTTCTCAAAAATGGATTATGACGGCTGCCAAATCACAAGACTACAAAATTGAAATTTACTCCTCTGATGACTTGAAGTCCTGGAAGCTAGAATCTGCATTTGCCAACGAAGGTTTCTTAGGCTACCAATACGAATGTCCAGGTTTGATTGAAGTCCCAACTGAGCAAGATCCTTCCAAATCTTATTGGGTCATGTTTATTTCTATCAACCCAGGTGCACCTGCTGGCGGTTCCTT
SEQ_86	Yeast	18	GACTGCGGGATTGCTCTCGGTCAAGCTTTTAAAGAGGCCCTACTGGCGCGTGGAGTAAAAAGGTTTGGATCAGGATTTGCGCCTTTGGATGAGGCACTTTCCAGAGCGGTGGTAGATCTTTCGAACAGGCCGTACGCAGTTGTCGAACTTGGTTTGCAAAGGGAGAAAGTAGGAGATCTCTCTTGCGAGATGATCCCGCATTTTCTTGAAAGCTTTGCAGAGGCTAGCAGAATTACCCTCCACGTTGATTGTCTGCGAGGCAAGAATGATCATCACCGTAGTGAGAGTGCGTTCAAGGCTCTTGCGGTTGCCATAAGAGAAGCCACCTCGCCCAATGGTACCAACGATGTTCCCTCCACCAAAGGTGTTCTTATGTAGTGACACCGATTATTTAAAGCTG
SEQ_88	Yeast	18	GTTTCGCAGAACTTTTTGAATTTTTCTTTTTTTTCTAGAACGCCGTGGAAGAAAAACACGCGCATGGTTTTATGAGCGGCCGCCACCCCCTAAAACATATAAATATGCAGCTTATCCCTTCAATTCTTAACATCTGTGACCTCCTCATTTCTTCCCGCTGTATTAGAGTTCAAGAAATCATACCTGATAGAAAATAGAGTCCTATAAACAAAAGCACAAACAAACACGCAAAGATATGGCTAGTGAAACTTTTGAATTTCAAGCTGAAATTACTCAGTTGATGAGTTTGATCATCAACACCGTCTATTCTAACAAGGAAATTTTCTTGAGAGAACTGATATCTAATGCCTCGGATGCGTTGGATAAAATTAGATACAAATCTTTGTCTGATCCAAAGCAA
SEQ_89	Mouse	18	AATGTTCTACTTTAATTACTTTCATTTTCTTGTATCCTCACAGCCTAGAAAATAACCTGCGTTACAGCATCCACTCAGTATCCCTTGAGCATGAGGTGACACTACTTAACATAGGGACGAGATGGTACTTTGTGTCTCCTGCTCTGTCAGCAGGGCACTGTACTTGCTGATACCAGGGAATGTTTGTTCTTAAATACCATCATTCCGAACGTGTTTGCCTTGGCCAGTTTTCCATGTACATGCAGAAAGAAGTTTGGGACTGATCAATACAGTCCTCTGCCTTTAAAGCAATAGGAAAAGGCCAACTTGTCTACGTTTAGTATGTGGCTGTAGAAAGGGTATAGATATAAAAATTAAAACTAATGAAATGGCAGTCTTACACATTTTTGGCAGCTTATTT
SEQ_90	Yeast	20	TTACCCCACGTTCGGTCCACTGTGTGCCGAACATGCTCCTTCACTATTTTAACATGTGGAATTCGGTCGAAAAAAGAAAACCAGAGGGCCAAGAGGGAGGGCATTGGTGACTATTGAGCACGTGAGTATACGTGATTAAGCACACAAAGGCAGCTTGGAGTATGTCTGTTATTAATTTCACAGGTAGTTCTGGTCCATTGGTGAAAGTTTGCGGCTTGCAGAGCACAGAGGCCGCAGAATGTGCTCTAGATTCCGATGCTGACTTGCTGGGTATTATATGTGTGCCCAATAGAAAGAGAACAATTGACCCGGTTATTGCAAGGAAAATTTCAACTCTTGTAAAAGCATATAAAAATAGTTCAGGCACTCCGAAATACTTGGTTGGCGTGTTTCGTAATCA
SEQ_91	Yeast	20	AGCTTGGAGTATGTCTGTTATTAATTTCACAGGTAGTTCTGGTCCATTGGTGAAAGTTTGCGGCTTGCAGAGCACAGAGGCCGCAGAATGTGCTCTAGATTCCGATGCTGACTTGCTGGGTATTATATGTGTGCCCAATAGAAAGAGAACAATTGACCCGGTTATTGCAAGGAAAATTTCAACTCTTGTAAAAGCATATAAAAATAGTTCAGGCACTCCGAAATACTTGGTTGGCGTGTTTCGTAATCAACCTAAGGAGGATGTTTTGGCTCTGGTCAATGATTACGGCATTGATATCGTCCAACTGCATGGAGATGAGTCGTGGCAAGAATACCAAGAGTTCCTCGGTTTGCCAGTTATTAAAAGACTCGTATTTCCAAAAGACTGCAACATACTACTC
SEQ_92	Yeast	20	CAATTGACCCGGTTATTGCAAGGAAAATTTCAACTCTTGTAAAAGCATATAAAAATAGTTCAGGCACTCCGAAATACTTGGTTGGCGTGTTTCGTAATCAACCTAAGGAGGATGTTTTGGCTCTGGTCAATGATTACGGCATTGATATCGTCCAACTGCATGGAGATGAGTCGTGGCAAGAATACCAAGAGTTCCTCGGTTTGCCAGTTATTAAAAGACTCGTATTTCCAAAAGACTGCAACATACTACTCAGTGCAGCTTCACAGAAACCTCATTCGTTTATTCCCTTGTTTGATTCAGAAGCAGGTGGGACAGGTGAACTTTTGGATTGGAACTCGATTTCTGACTGGGTTGGAAGGCAAGAGAGCCCCGAAAGCTTACATTTTATGTTAGCTGGTGG
SEQ_93	Yeast	20	ACTGCATGGAGATGAGTCGTGGCAAGAATACCAAGAGTTCCTCGGTTTGCCAGTTATTAAAAGACTCGTATTTCCAAAAGACTGCAACATACTACTCAGTGCAGCTTCACAGAAACCTCATTCGTTTATTCCCTTGTTTGATTCAGAAGCAGGTGGGACAGGTGAACTTTTGGATTGGAACTCGATTTCTGACTGGGTTGGAAGGCAAGAGAGCCCCGAAAGCTTACATTTTATGTTAGCTGGTGGACTGACGCCAGAAAATGTTGGTGATGCGCTTAGATTAAATGGCGTTATTGGTGTTGATGTAAGCGGAGGTGTGGAGACAAATGGTGTAAAAGACTCTAACAAAATAGCAAATTTCGTCAAAAATGCTAAGAAATAGGTTATTACTGAGTAGTAT
SEQ_94	Yeast	20	ACACCATCAGCCTCAAGTCGTCAAGTAAAGATTTCGTGTTCATGCAGATAGATAACAATCTATATGTTGATAATTAGCGTTGCCTCATCAATGCGAGATCCGTTTAACCGGACCCTAGTGCACTTACCCCACGTTCGGTCCACTGTGTGCCGAACATGCTCCTTCACTATTTTAACATGTGGAATTCGGTCGAAAAAAGAAAACCAGAGGGCCAAGAGGGAGGGCATTGGTGACTATTGAGCACGTGAGTATACGTGATTAAGCACACAAAGGCAGCTTGGAGTATGTCTGTTATTAATTTCACAGGTAGTTCTGGTCCATTGGTGAAAGTTTGCGGCTTGCAGAGCACAGAGGCCGCAGAATGTGCTCTAGATTCCGATGCTGACTTGCTGGGTATTAT
SEQ_96	Yeast	20	CTTCCAAGAAGACTTTCGAAATTTCTCCAAAATCTCCAATTATCAAGGAATTGAAAAAGAGAGTTGACGAAGGTGGTGCTCAAGACAAGACTGTCAAGGACTTGACTAAGTTATTATATGAAACTGCTTTGTTGACTTCCGGCTTCAGTTTGGACGAACCAACTTCCTTTGCATCAAGAATTAACAGATTGATCTCTTTGGGTTTGAACATTGATGAGGATGAAGAAACAGAGACTGCTCCAGAAGCATCCACCGCAGCTCCGGTTGAAGAGGTTCCAGCTGACACCGAAATGGAAGAGGTAGATTAGGTAGAACATCATGGCCTTGAATAGGTTATAAACAAAACATAATATAACGTATAGGTATTCGAATGAATAAATAAGTATGTAAATAGGGCATC
SEQ_97	Yeast	20	CATCAAGAATTAACAGATTGATCTCTTTGGGTTTGAACATTGATGAGGATGAAGAAACAGAGACTGCTCCAGAAGCATCCACCGCAGCTCCGGTTGAAGAGGTTCCAGCTGACACCGAAATGGAAGAGGTAGATTAGGTAGAACATCATGGCCTTGAATAGGTTATAAACAAAACATAATATAACGTATAGGTATTCGAATGAATAAATAAGTATGTAAATAGGGCATCTGCATGGAAATAACTGGGTAAAACATTACAATGTATTTTTTTAGAGTTTTCGCTATTCCGACGCGTCTAGTGTGTCATACAAAACGCGAAGAATCTGAAATCGTGAAATATACTAAGAATATAACTGAAATAGCTTAAGCATAAATGAACTTTACTGCGAAGATAAAGGGT
SEQ_98	Fruit_fly	20	CGCTGAATACATCGGTTCTCGTCCGATCACCGAAATTAAGCAGCGTCGGGCGCGGTTAGTACTTAGATGGGGGACCGCTTGGGAACACCGCGTGTTGTTGGCCTCGTCCACAACTTTTTGCTGCCTGCTGCCTGCTGCCTGCTGCCTGCCTGCCTGCTGCCTTCTTAGTTTTTATTTTAGCATTATTGGCTACAAATCAGAATGAAAACTTTGTTCACCTAATTTCAAATTTTGTCTTTCACTCATTAATCTTTTATATCTTTATTACGATATCTGAAACCCAATGGTACAAAAACAGTCTATTTCAGTCTATGGGCATAACTGAATATCAGAGTATAAGGACACTGTTTAGCCCCTCGACTTTCGCCAACGACCATACCACGCTGAATACATCGGTTCT
SEQ_99	Yeast	20	CCTTTCAGCGAAATCAACACCCAACTCTCGACTTCCACAACTCATGCGTTGATGGTAAATATTTTAGGTACTGATGATCCTGATTATGTTTCAAAGATCGCTAAACGTTCTCTGTCCATTCCCGGTGCAACTTTGCATCTTTATGGTAAAGCTGAATCTAGAAAGGGTCGCAAGATGGGACACGTTACCATCATTTCTGATTCACCTCAAGAATGTGAACGTAGGTATCAGATGCTTCTTGACGTCAAAGATCCTGTCGAATCACCTGTTGTTGGTATTATCATGGGTTCGGATTCTGATTTAAGCAAGATGAAAGATGCTGCCGTCATTTTAGATGAATTCAAGGTGCCTTACGAACTTACTATTGTTTCAGCTCACCGCACACCAGATCGCATGGTTA
SEQ_100	Yeast	20	ATGCTTATCCTACAACTGAGACCATTCAAAAGGATAATGTTTGTCATTTAGTATATGCCCCTGCTCGTCTTCCCTTCTCAATTCAACAGCGTGCTCAAACCCTTGCCATGGATGCGGTGCGCACTTTTGAAGGCGCTGGTATATATGGTGTAGAGATGTTTGTTTTGCAAGATGGTGAGACCATTTTACTCAACGAAATTGCTCCTCGGCCTCACAATTCAGGTCACTACACCATTGAAGCTTGCCCAACTTCTCAGTTTGAAGCTCACTTACGGGCCATATGTGGTCTTCCTTTCAGCGAAATCAACACCCAACTCTCGACTTCCACAACTCATGCGTTGATGGTAAATATTTTAGGTACTGATGATCCTGATTATGTTTCAAAGATCGCTAAACGTTC
SEQ_101	Yeast	20	TGCATTCAAGACAAATATCTTCAAAAACAGCATTTACAGGTTTTTAAGATTGCACTTCCTGAATTTTGCGATGCACCTGACCAGGAAAGTGTTGAAAAAGCAGGCCAAGAGTTTGGTTATCCTTTTGTACTGAAAAGTAAAACATTGGCTTACGACGGTCGTGGAAATTACGTTGTTCATCAACCATCTGAGATTCCTACTGCCATCAAAGCACTTGGTGATCGTCCGCTTTATGTTGAAAAGTTCGTTCCTTTCTCCATGGAAATTGCAGTGATGGTAGTACGGAGTTTAGACGGAAAAGTTTATGCTTATCCTACAACTGAGACCATTCAAAAGGATAATGTTTGTCATTTAGTATATGCCCCTGCTCGTCTTCCCTTCTCAATTCAACAGCGTGCTC
SEQ_102	Yeast	20	AGCGACATCTTTCTAAGTACTGAATAGCATCATCAAGCATTTTGTTGACCGTTTCCATGCCCAAAAATCTTGTTTCCAAGAGCCATTCGATGCAGCGATACCAAACATCCACGGGGTCATCCAATTCTTCGATAATGTCGAGTTCCTCTTGAAACAATGCTAATCGCTGAATTTCCTCGAGGCGAGTCTTGGACTCCCTGGGTTTAGTTTCAGGTATGTTTTGGTCAAGTACATTTTCTGTAAGCCGCCAATCGGACATAGTGATACGCACATTGAAACATGGACGACTTTTAATAGACCGTATTCTGCACTTGGTTCGACGACAAGTATTCTTTCAACTTGGTGGTGAGGTAAACGAAATCCAGCCTGGTGCAGTATAAGGTATAACGACAACAAACGT
SEQ_103	Yeast	20	TGACATTGGTAATACAGTCAAATTGCAGTACTCTGCGGGTGTATACAGAATAGCAGAATGGGCAGACATTACGAATGCACACGGTGTGGTGGGCCCAGGTATTGTTAGCGGTTTGAAGCAGGCGGCGGAAGAAGTAACAAAGGAACCTAGAGGCCTTTTGATGTTAGCAGAATTGTCATGCAAGGGCTCCCTAGCTACTGGAGAATATACTAAGGGTACTGTTGACATTGCGAAGAGCGACAAAGATTTTGTTATCGGCTTTATTGCTCAAAGAGACATGGGTGGAAGAGATGAAGGTTACGATTGGTTGATTATGACACCCGGTGTGGGTTTAGATGACAAGGGAGACGCATTGGGTCAACAGTATAGAACCGTGGATGATGTGGTCTCTACAGGATCT
SEQ_104	Yeast	20	GGAATACTATTTAAGGAGTGCTATTAGTATCTTATTTGACTTCAAAGCAATACGATACCTTTTCTTTTCACCTGCTCTGGCTATAATTATAATTGGTTACTTAAAAATGCACCGTTAAGAACCATATCCAAGAATCAAAAATGTCTGATGCGGCTCCTTCATTGAGCAATCTATTTTATGATCCAACGTATAATCCTGGTCAAAGCACCATTAACTACACTTCCATATATGGGAATGGATCTACCATCACTTTCGATGAGTTGCAAGGTTTAGTTAACAGTACTGTTACTCAGGCCATTATGTTTGGTGTCAGATGTGGTGCAGCTGCTTTGACTTTGATTGTCATGTGGATGACATCGAGAAGCAGAAAAACGCCGATTTTCATTATCAACCAAGTTTC
SEQ_105	Mouse_mammary_tumor_virus	20	CAATCTAAACGATTCGGAGAACTCGACCTTCCTCTTGGGGCAAGGACCACAGCCAACTTCCTCTTACAAGCCGCATCGAATTTGTCCTTTAGAAATAGAAATAAGAATGCTTGCTAAAAAGTATATTTTTACCAATAAGACCAATCCAATAGGTCGATTATTAGTCACTATGTTAAGAAATGAATCATTATCTTTTAGTACTATTTTTACTCAAATTCAGAAGTTAGAAATGGGAATAGAAAATAGAAAGAGACGCTCAAAATCAATTGAAGAGCAGGTACAAGGACTATTGGCCTCAGGCCTAGAAGTAAAAAAGGGAAAAAAGAGTGTGTTTGTCAAAATAGGAGACAGGTGGTGGCAACCAAGGACTTATAGGGGACCTTACATCTACAGACCAACA
SEQ_107	Fruit_fly	25	AAACGTTCATCCCCTAGAAGGGCTTCTGAAAGAAGCGTCTATTATTAATTAAGATACTTTATTACTTGATTTAAGTTCACATTGAACTACAGAAAAATTTGCTTTAAAGCAGCATTCAGAAATAATTTTCGATCGTTAAAAATACAGATACTTTCTTAAATAACATAATATTAATATAATAAATAATATTTTCTTAAATTATTAATGTGTTTGCTTGTTATTAATGTGTTTTCATGCATATTTTAAAATAATTTGTTCTGAAATCAATCGATTTCCTCGCCACATATGCATTACCGTCTATGTAGTCAAATAAATAAATCAAATAAAAAATAAAAAGAAACAATTTTTGTATTATCCTTTATTATGTAATATATATTACATTCCGCAACAAAATTAGCCA
SEQ_108	Yeast	25	ACTTTGGTTCAAGGGTTTAGAAGATCCTGAAGAATATTTGAGAATGGGTTTTGAAGTCAGTGCTTCTTCCTTCTTTTTGGACCGTGGTAACTCTAAGGTCAAGTTTGTCAAGGAGAACCCATATTTCACAAACAGAATGTCTGTCAACAACCAACCATTCAAGTCTGAGAACGACCTAAGTTACTATAAAGTGTACGGCCTACTGGATCAAAACATCTTGGAATTGTACTTCAACGATGGAGATGTGGTTTCTACAAATACCTACTTCATGACCACCGGTAACGCTCTAGGATCTGTGAACATGACCACTGGTGTCGATAATTTGTTCTACATTGACAAGTTCCAAGTAAGGGAAGTAAAATAGAGGTTATAAAACTTATTGTCTTTTTTATTTTTTTCA
SEQ_109	Fruit_fly	25	TCAACAAGTCGTTACCGAGGAAGAACTCACACACAATGCCTGCTATTGGAATCGATCTGGGCACCACCTACTCCTGCGTGGGTGTCTACCAACATGGCAAGGTGGAGATTATCGCCAACGACCAGGGCAACCGCACCACGCCGTCCTACGTGGCTTTCACAGATTCGGAACGCCTCATCGGCGAACCGGCCAAGAACCAGGTGGCCATGAACCCCAGAAACACAGTGTTTGACGCCAAGCGACTCATCGGCCGAAAATACGACGACCCCAAGATCGCAGAGGACATGAAGCACTGGCCTTTCAAGGTGGTAAGCGACGGCGGAAAGCCCAAGATCGGGGTGGAGTATAAGGGTGAGTCCAAGAGATTTGCCCCCGAGGAGATCAGCTCGATGGTGCTGAC
SEQ_110	Yeast	25	CAGGGGCGCTATCGCACAGAATCAAATTCGATGACTGGAAATTTTTTGTTAATTTCAGAGGTCGCCTGACGCATATACCTTTTTCAACTGAAAAATTGGGAGAAAAAGGAAAGGTGAGAGGCCGGAACCGGCTTTTCATATAGAATAGAGAAGCGTTCATGACTAAATGCTTGCATCACAATACTTGAAGTTGACAATATTATTTAAGGACCTATTGTTTTTTCCAATAGGTGGTTAGCAATCGTCTTACTTTCTAACTTTTCTTACCTTTTACATTTCAGCAATATATATATATATTTCAAGGATATACCATTCTAATGTCTGCCCCTAAGAAGATCGTCGTTTTGCCAGGTGACCACGTTGGTCAAGAAATCACAGCCGAAGCCATTAAGGTTCTTAA
SEQ_111	Yeast	25	ATACGTGTCATTCTGAACGAGGCGCGCTTTCCTTTTTTCTTTTTGCTTTTTCTTTTTTTTTCTCTTGAACTCGAGAAAAAAAATATAAAAGAGATGGAGGAACGGGAAAAAGTTAGTTGTGGTGATAGGTGGCAAGTGGTATTCCGTAAGAACAACAAGAAAAGCATTTCATATTATGGCTGAACTGAGCGAACAAGTGCAAAATTTAAGCATCAACGACAACAACGAGAATGGTTATGTTCCTCCTCACTTAAGAGGAAAACCAAGAAGTGCCAGAAATAACATGAGCAACTACAATAACAACAACGGCGGCTACAACGGTGGCCGTGGCGGTGGCAGCTTCTTTAGCAACAACCGTCGTGGTGGTTACGGCAACGGTGGTTTCTTCGGTGGAAACAAC
SEQ_112	Yeast	25	ATGACTAAATGCTTGCATCACAATACTTGAAGTTGACAATATTATTTAAGGACCTATTGTTTTTTCCAATAGGTGGTTAGCAATCGTCTTACTTTCTAACTTTTCTTACCTTTTACATTTCAGCAATATATATATATATTTCAAGGATATACCATTCTAATGTCTGCCCCTAAGAAGATCGTCGTTTTGCCAGGTGACCACGTTGGTCAAGAAATCACAGCCGAAGCCATTAAGGTTCTTAAAGCTATTTCTGATGTTCGTTCCAATGTCAAGTTCGATTTCGAAAATCATTTAATTGGTGGTGCTGCTATCGATGCTACAGGTGTCCCACTTCCAGATGAGGCGCTGGAAGCCTCCAAGAAGGTTGATGCCGTTTTGTTAGGTGCTGTGGGTGGTCCTA
SEQ_113	Tetrahymena_thermophila	25	TTTTTTTGTCAAGTAAAGATTAAAAATCAAAACTTAATTGATGGATGAAAGTGAATTATTTATTTTTTAATTATTTTTATTATAAACAAAAAATAAAAATATTTTAAATCCTAAAAATAAATAATTCATATATAAGAGCGCATTTAGAAGTATAAATTTTGCTGTCGGCCATACTAAGGTGAAAACACCGGATCCCATTCGAACTCCGAAGTTAAGCGCCTTAAGGCTGGGTTAGTACTAAGGTGGGGGACCGCTTGGGAAGTCCCAGTGTCGACAGCCTTTTTATTTTTTTTGTCAAGTAAAGATTAAAAATCAAAACTTAATTGATGGATGAAAGTGAATTATTTATTTTTTAATTATTTTTATTATAAACAAAAAATAAAAATATTTTAAATCCTAA
SEQ_114	Yeast	25	TAAAAAAAGCCTGACTCCACTTCCCGCGTTTACTGATTACTAGCGAAGCTGCGGGTGCATTTTTTCAAGATAAAGGCATCCCCGATTATATTCTATACCGATGTGGATTGCGCATACTTTGTGAACAGAAAGTGATAGCGTTGATGATTCTTCATTGGTCAGAAAATTATGAACGGTTTCTTCTATTTTGTCTCTATATACTACGTATAGGAAATGTTTACATTTTCGTATTGTTTTCGATTCACTCTATGAATAGTTCTTACTACAATTTTTTTGTCTAAAGAGTAATACTAGAGATAAACATAAAAAATGTAGAGGTCGAGTTTAGATGCAAGTTCAAGGAGCGAAAGGTGGATGGGTAGGTTATATAGGGATATAGCACAGAGATATATAGCAAAGA
SEQ_115	Yeast	25	GGTCAGAAAATTATGAACGGTTTCTTCTATTTTGTCTCTATATACTACGTATAGGAAATGTTTACATTTTCGTATTGTTTTCGATTCACTCTATGAATAGTTCTTACTACAATTTTTTTGTCTAAAGAGTAATACTAGAGATAAACATAAAAAATGTAGAGGTCGAGTTTAGATGCAAGTTCAAGGAGCGAAAGGTGGATGGGTAGGTTATATAGGGATATAGCACAGAGATATATAGCAAAGAGATACTTTTGAGCAATGTTTGTGGAAGCGGTATTCGCAATATTTTAGTAGCTCGTTACAGTCCGGTGCGTTTTTGGTTTTTTGAAAGTGCGTCTTCAGAGCGCTTTTGGTTTTCAAAAGCGCTCTGAAGTTCCTATACTTTCTAGAGAATAGGAAC
SEQ_116	Yeast	25	ATGAAGATACCGCAGTACCAATTATTTTCGCAGTACAAATAATGCGCGGCCGGTGCATTTTTCGAAAGAACGCGAGACAAACAGGACAATTAAAGTTAGTTTTTCGAGTTAGCGTGTTTGAATACTGCAAGATACAAGATAAATAGAGTAGTTGAAACTAGATATCAATTGCACACAAGATCGGCGCTAAGCATGCCACAATTTGGTATATTATGTAAAACACCACCTAAGGTGCTTGTTCGTCAGTTTGTGGAAAGGTTTGAAAGACCTTCAGGTGAGAAAATAGCATTATGTGCTGCTGAACTAACCTATTTATGTTGGATGATTACACATAACGGAACAGCAATCAAGAGAGCCACATTCATGAGCTATAATACTATCATAAGCAATTCGCTGAGTT
SEQ_118	Rat	25	ACAGGGAGAGCTGTCAGCCCCTGGAATGTGGTTCTATGTCTAGAAAACTATCCCATAAATAACAGGAAGCCCAAGGTTTACCAATCTCTGCTGTACAGGATGTTCTAGCTACTTTATTTGCAATAGAAAATCTGAAAGTTTCCCCATGTCCAACAAGACTAGAACAAACAAGTCCTGCGTAGTCGCCTGTCGGTTTCTGGGTGTGGTGGTATAGCCCTGTAATCCCAGCATTTGGGAAGCTGAGGTGGGAGGATCGGGAGTTCAAGGTCAGCTTGGGCTACTTAGAAAGACCTTGTCTCAAAAGAAGTGGAGGGGGGGTGGTGGTGGTGGTGGTGGTGTAAAATTGATCTCTTTGTATGATAATGTCCATACAATATATTAATATTGAAAACAGTCATGC
SEQ_119	Yeast	25	ATGGTGTAGAGATGTTTGTTTTGCAAGATGGTGAGACCATTTTACTCAACGAAATTGCTCCTCGGCCTCACAATTCAGGTCACTACACCATTGAAGCTTGCCCAACTTCTCAGTTTGAAGCTCACTTACGGGCCATATGTGGTCTTCCTTTCAGCGAAATCAACACCCAACTCTCGACTTCCACAACTCATGCGTTGATGGTAAATATTTTAGGTACTGATGATCCTGATTATGTTTCAAAGATCGCTAAACGTTCTCTGTCCATTCCCGGTGCAACTTTGCATCTTTATGGTAAAGCTGAATCTAGAAAGGGTCGCAAGATGGGACACGTTACCATCATTTCTGATTCACCTCAAGAATGTGAACGTAGGTATCAGATGCTTCTTGACGTCAAAGATCC
SEQ_120	Yeast	25	CTGAGCTGCCAAGGTATATACATACTTCATCGAATATGAGCGAAAAACAGGTTGTAGGGATCCTTGGAGGTGGTCAATTGGGCCGAATGATGGTAGAGGCAGCCCATCGCTTAAACATCAAATGCATCATCTTGGATGCAGCAAATTCTCCTGCCAAACAAATTGATGGAGGACGTGAGCACATTGATGCATCATTTACTGACCCCGATGCAATTGTTGAACTGTCTAAGAAGTGCACGTTATTAACAACTGAAATTGAGCATATTAACACTGATGCCTTGGCAGCCGTTACGAAATCTGTTGCTGTTGAACCCTCTCCTGCAACTCTGCGATGCATTCAAGACAAATATCTTCAAAAACAGCATTTACAGGTTTTTAAGATTGCACTTCCTGAATTTTG
SEQ_123	Yeast	25	GAACCTAGAGGCCTTTTGATGTTAGCAGAATTGTCATGCAAGGGCTCCCTAGCTACTGGAGAATATACTAAGGGTACTGTTGACATTGCGAAGAGCGACAAAGATTTTGTTATCGGCTTTATTGCTCAAAGAGACATGGGTGGAAGAGATGAAGGTTACGATTGGTTGATTATGACACCCGGTGTGGGTTTAGATGACAAGGGAGACGCATTGGGTCAACAGTATAGAACCGTGGATGATGTGGTCTCTACAGGATCTGACATTATTATTGTTGGAAGAGGACTATTTGCAAAGGGAAGGGATGCTAAGGTAGAGGGTGAACGTTACAGAAAAGCAGGCTGGGAAGCATATTTGAGAAGATGCGGCCAGCAAAACTAAAAAACTGTATTATAAGTAAATG
SEQ_124	Yeast	25	TTTCCCACTTTAGAGTCATTTGCATCATCTTCCACTATAGATATGATAGTGATAGCTATCCAAGTGGCCAGCCATTATGACGTTGTTATGCCTCTCTTGGAATTCTCCAAAAATAATCCGAACCTCAAGTATCTTTTCGTAGAATGGGCCCTTGCATGTTCACTAGATCAAGCCGAATCCATTTATAAGGCTGCTGCTGAACGTGGGGTTCAAACCATCATCTCTTTACAAGGTCGTAAATCACCATATATTTTGAGAGCAAAAGAATTAATATCTCAAGGCTATATCGGCGACATTAATTCGATCGAGATTGCTGGAAATGGCGGTTGGTACGGCTACGAAAGGCCTGTTAAATCACCAAAATACATCTATGAAATCGGGAACGGTGTAGATCTGGTAA
SEQ_125	Mouse_mammary_tumor_virus	25	AGACCAACAGATGCCCCCTTACCATATACAGGAAGATATGACTTAAATTGGGATAGGTGGGTCACAATCAACGGCTATAAAGTGTTATACAGATCCCTCCCCTTTCGTGAAAGACTCGCCAGAGCTAGACCTCCTTGGTGTATGCTAACTGAGAAAGAGAAAGACGACATGAAACAACAGGTACATGATTATATTTATCTAGGAACAGGAATGCACTTTTGGGGAAAGGTTTTCCATACCAAGGAAGGGGCAGTGGCTGGACTGATAGAACATTATTCTGCAAAAACTTATGGTATGAGTTATTATGATTAGCCTTTATTTGCCCAACCTTGCGGTTCCCAGGGTTTAAATAAGTTTATGGTTACAAACTGTTCTTAAAACGAGGATGTGAGACAAGTGG
SEQ_127	Yeast	30	TCTCGACGTGGGCCTTTTTCTTGCCATATGGATCCGCTGCACGGTCCTGTTCCCTAGCATGTACGTGAGCGTATTTCCTTTTAAACCACGACGCTTTGTCTTCATTCAACGTTTCCCATTGTTTTTTTCTACTATTGCTTTGCTGTGGGAAAAACTTATCGAAAGATGACGACTTTTTCTTAATTCTCGTTTTAAGAGCTTGGTGAGCGCTAGGAGTCACTGCCAGGTATCGTTTGAACACGGCATTAGTCAGGGAAGTCATAACACAGTCCTTTCCCGCAATTTTCTTTTTCTATTACTCTTGGCCTCCTCTAGTACACTCTATATTTTTTTATGCCTCGGTAATGATTTTCATTTTTTTTTTTCCACCTAGCGGATGACTCTTTTTTTTTCTTAGCGA
SEQ_128	Yeast	30	CCAGATGAGGCGCTGGAAGCCTCCAAGAAGGTTGATGCCGTTTTGTTAGGTGCTGTGGGTGGTCCTAAATGGGGTACCGGTAGTGTTAGACCTGAACAAGGTTTACTAAAAATCCGTAAAGAACTTCAATTGTACGCCAACTTAAGACCATGTAACTTTGCATCCGACTCTCTTTTAGACTTATCTCCAATCAAGCCACAATTTGCTAAAGGTACTGACTTCGTTGTTGTCAGAGAATTAGTGGGAGGTATTTACTTTGGTAAGAGAAAGGAAGACGATGGTGATGGTGTCGCTTGGGATAGTGAACAATACACCGTTCCAGAAGTGCAAAGAATCACAAGAATGGCCGCTTTCATGGCCCTACAACATGAGCCACCATTGCCTATTTGGTCCTTGGATA
SEQ_129	Yeast	30	AGACTCTAACAAAATAGCAAATTTCGTCAAAAATGCTAAGAAATAGGTTATTACTGAGTAGTATTTATTTAAGTATTGTTTGTGCACTTGCCTGCAGGCCTTTTGAAAAGCAAGCATAAAAGATCTAAACATAAAATCTGTAAAATAACAAGATGTAAAGATAATGCTAAATCATTTGGCTTTTTGATTGATTGTACAGGAAAATATACATCGCAGGGGGTTGACTTTTACCATTTCACCGCAATGGAATCAAACTTGTTGAAGAGAATGTTCACAGGCGCATACGCTACAATGACCCGATTCTTGCTAGCCTTTTCTCGGTCTTGCAAACAACCGCCGGCAGCTTAGTATATAAATACACATGTACATACCTCTCTCCGTATCCTCGTAATCATTTTCT
SEQ_130	Yeast	30	CCATTGTTTTGGGGCCATGCTACTTCCGATGATTTGACTAATTGGGAAGATCAACCCATTGCTATCGCTCCCAAGCGTAACGATTCAGGTGCTTTCTCTGGCTCCATGGTGGTTGATTACAACAACACGAGTGGGTTTTTCAATGATACTATTGATCCAAGACAAAGATGCGTTGCGATTTGGACTTATAACACTCCTGAAAGTGAAGAGCAATACATTAGCTATTCTCTTGATGGTGGTTACACTTTTACTGAATACCAAAAGAACCCTGTTTTAGCTGCCAACTCCACTCAATTCAGAGATCCAAAGGTGTTCTGGTATGAACCTTCTCAAAAATGGATTATGACGGCTGCCAAATCACAAGACTACAAAATTGAAATTTACTCCTCTGATGACTTGA
SEQ_131	Yeast	30	GCCGAACCAATATTGAACATTAGTAATGCTGGTCCCTGGTCTCGTTTTGCTACTAACACAACTCTAACTAAGGCCAATTCTTACAATGTCGATTTGAGCAACTCGACTGGTACCCTAGAGTTTGAGTTGGTTTACGCTGTTAACACCACACAAACCATATCCAAATCCGTCTTTGCCGACTTATCACTTTGGTTCAAGGGTTTAGAAGATCCTGAAGAATATTTGAGAATGGGTTTTGAAGTCAGTGCTTCTTCCTTCTTTTTGGACCGTGGTAACTCTAAGGTCAAGTTTGTCAAGGAGAACCCATATTTCACAAACAGAATGTCTGTCAACAACCAACCATTCAAGTCTGAGAACGACCTAAGTTACTATAAAGTGTACGGCCTACTGGATCAAAACA
SEQ_132	Fruit_fly	30	AAATTATTAATGTGTTTGCTTGTTATTAATGTGTTTTCATGCATATTTTAAAATAATTTGTTCTGAAATCAATCGATTTCCTCGCCACATATGCATTACCGTCTATGTAGTCAAATAAATAAATCAAATAAAAAATAAAAAGAAACAATTTTTGTATTATCCTTTATTATGTAATATATATTACATTCCGCAACAAAATTAGCCAATTTCCGTGCTGAATTTTACATAGGTTTTATTTTTTACAGACGTTTGAAGGGACAGTGTCAATTGTCCCGTACGACCTCTTCAATAATAACACATTCTTCAGTTAACACATGGAAAAAATATAAAATAGCTAGTTTTATTTTATTATTTTCTGTTATTTTATAAATATTGCCGTCATCAATGTAATTTCATTAAT
SEQ_134	Yeast	30	CAGGCCACACAATCGCAAGTGATTAACGTCCACACAGGTATAGGGTTTCTGGACCATATGATACATGCTCTGGCCAAGCATTCCGGCTGGTCGCTAATCGTTGAGTGCATTGGTGACTTACACATAGACGACCATCACACCACTGAAGACTGCGGGATTGCTCTCGGTCAAGCTTTTAAAGAGGCCCTACTGGCGCGTGGAGTAAAAAGGTTTGGATCAGGATTTGCGCCTTTGGATGAGGCACTTTCCAGAGCGGTGGTAGATCTTTCGAACAGGCCGTACGCAGTTGTCGAACTTGGTTTGCAAAGGGAGAAAGTAGGAGATCTCTCTTGCGAGATGATCCCGCATTTTCTTGAAAGCTTTGCAGAGGCTAGCAGAATTACCCTCCACGTTGATTGTC
SEQ_135	Simian_virus_40	30	GTCAATAGCTACTCCTAGCTCAAAGTTCAGCCTGTCCAAGGGCAAATTAACATTTAAAGCTTTCCCCCCACATAATTCAAGCAAAGCAGCTGCTAATGTAGTTTTACCACTATCAATTGGTCCTTTAAACAGCCAGTATCTTTTTTTAGGAATGTTGTACACCATGCATTTTAAAAAGTCATACACCACTGAATCCATTTTGGGCAACAAACAGTGTAGCCAAGCAACTCCAGCCATCCATTCTTCTATGTCAGCAGAGCCTGTAGAACCAAACATTATATCCATCCTATCCAAAAGATCATTAAATCTGTTTGTTAACATTTGTTCTCTAGTTAATTGTAGGCTATCAACCCGCTTTTTAGCTAAAACAGTATCAACAGCCTGTTGGCATATGGTTTTT
SEQ_136	Simian_virus_40	30	TTTTTTAGGAATGTTGTACACCATGCATTTTAAAAAGTCATACACCACTGAATCCATTTTGGGCAACAAACAGTGTAGCCAAGCAACTCCAGCCATCCATTCTTCTATGTCAGCAGAGCCTGTAGAACCAAACATTATATCCATCCTATCCAAAAGATCATTAAATCTGTTTGTTAACATTTGTTCTCTAGTTAATTGTAGGCTATCAACCCGCTTTTTAGCTAAAACAGTATCAACAGCCTGTTGGCATATGGTTTTTTGGTTTTTGCTGTCAGCAAATATAGCAGCATTTGCATAATGCTTTTCATGGTACTTATAGTGGCTGGGCTGTTCTTTTTTAATACATTTTAAACACATTTCAAAACTGTACTGAAATTCCAAGTACATCCCAAGCAATAAC
SEQ_137	Simian_virus_40	30	TAGAACCAAACATTATATCCATCCTATCCAAAAGATCATTAAATCTGTTTGTTAACATTTGTTCTCTAGTTAATTGTAGGCTATCAACCCGCTTTTTAGCTAAAACAGTATCAACAGCCTGTTGGCATATGGTTTTTTGGTTTTTGCTGTCAGCAAATATAGCAGCATTTGCATAATGCTTTTCATGGTACTTATAGTGGCTGGGCTGTTCTTTTTTAATACATTTTAAACACATTTCAAAACTGTACTGAAATTCCAAGTACATCCCAAGCAATAACAACACATCATCACATTTTGTTTCCATTGCATACTCTGTTACAAGCTTCCAGGACACTTGTTTAGTTTCCTCTGCTTCTTCTGGATTAAAATCATGCTCCTTTAACCCACCTGGCAAACTTTC
SEQ_138	Simian_virus_40	30	TTTGTTTCCATTGCATACTCTGTTACAAGCTTCCAGGACACTTGTTTAGTTTCCTCTGCTTCTTCTGGATTAAAATCATGCTCCTTTAACCCACCTGGCAAACTTTCCTCAATAACAGAAAATGGATCTCTAGTCAAGGCACTATACATCAAATATTCCTTATTAACCCCTTTACAAATTAAAAAGCTAAAGGTACACAATTTTTGAGCATAGTTATTAATAGCAGACACTCTATGCCTGTGTGGAGTAAGAAAAAACAGTATGTTATGATTATAACTGTTATGCCTACTTATAAAGGTTACAGAATATTTTTCCATAATTTTCTTGTATAGCAGTGCAGCTTTTTCCTTTGTGGTGTAAATAGCAAAGCAAGCAAGAGTTCTATTACTAAACACAGCAT
SEQ_139	Simian_virus_40	30	TGTAAATAGCAAAGCAAGCAAGAGTTCTATTACTAAACACAGCATGACTCAAAAAACTTAGCAATTCTGAAGGAAAGTCCTTGGGGTCTTCTACCTTTCTCTTCTTTTTTGGAGGAGTAGAATGTTGAGAGTCAGCAGTAGCCTCATCATCACTAGATGGCATTTCTTCTGAGCAAAACAGGTTTTCCTCATTAAAGGCATTCCACCACTGCTCCCATTCATCAGTTCCATAGGTTGGAATCTAAAATACACAAACAATTAGAATCAGTAGTTTAACACATTATACACTTAAAAATTTTATATTTACCTTAGAGCTTTAAATCTCTGTAGGTAGTTTGTCCAATTATGTCACACCACAGAAGTAAGGTTCCTTCACAAAGATCAAGTCCAAACCACATTC
SEQ_140	Human_immunodeficiency_virus_type_1	30	GGCAGTGTGGAAAATCTCTAGCAGTGGCGCCCGAACAGGGACTTGAAAGCGAAAGAAAAACCAGAGCTCTCTCGACGCAGGACTCGGCTTGCTGAAGCGCGCACGGCAAGAGGCGAGGGGCGGCGACTGGTGAGTACGCCAAAAATTCTTGACTAGCGGAGGCTAGAAGGAGAGAGATGGGTGCGAGAGCGTCGGTATTAAGCGGGGGAGAATTAGATCGATGGGAAAACATTCGGTTAAGGCCAGGGGGAAAGAAAAAATATAAATTAAAACATGTAGTATGGGCAAGCAGGGAGCTAGAACGATTCGCAGTCAATCCTGGCCTGTTAGAAACATCAGAAGGCTGTAGACAAATACTGGGACAGCTACAACCATCCCTTCAGACAGGATCAGAAGAACT
SEQ_141	Hamster	30	CCCCTGCCCGTCTGACCCCGCCCCCACCTGGCCCCGCCCCGTTGAGGACAGAAGAAACCCCGGGCAGCCGCAGCCAAGGCCGACGGGTAGACGCTGGGGGCGCTTGAGGAGTCGTCCTCTACCTTCTCTGCTGGCTCGGTGGGGGACGCGGTGGATCTCAGGCTTCCGGAAGACTGGAAGAACCGGCTCAGAACCGCTTGTCTCCGCGGGGCTTGGGCGGCGGAAGAATGGCCGCTAGACGCGGACTTGGTGCGAGGCATCGCAGGATGCAGAAGAGCAAGCCCGCCGGGAGCGCGCGGCTGTACTACCCGCGCCTGGAGCGGCCACGCCGGACTGGGCGGGGCCGGCCTGGTGGAGGCGGAGTCTGACCTCGTGGAGGCGGGGCCTCTGATGTTCAAAT
SEQ_142	Rat	30	GCCACAGAGACCACTCAAGAGAGCACCAAGGCTCCTACGCAAAGGCAAGTTAGCTCCAGAGCCCTAGGAGAGCTGCTCATGGGACAGGGCAGCGACAGCCACCAAGCTGAGAGTCAGCTTGTGTGCCCAGGAGGGAGGCGTTGGGTCAGAGCCTCTGGAGGACCCCTGAAGTCTCTTCTCAGTGTTCTCTATCACAGGGAGAGCTGTCAGCCCCTGGAATGTGGTTCTATGTCTAGAAAACTATCCCATAAATAACAGGAAGCCCAAGGTTTACCAATCTCTGCTGTACAGGATGTTCTAGCTACTTTATTTGCAATAGAAAATCTGAAAGTTTCCCCATGTCCAACAAGACTAGAACAAACAAGTCCTGCGTAGTCGCCTGTCGGTTTCTGGGTGTGGT
SEQ_143	Yeast	30	AAACAATGCTAATCGCTGAATTTCCTCGAGGCGAGTCTTGGACTCCCTGGGTTTAGTTTCAGGTATGTTTTGGTCAAGTACATTTTCTGTAAGCCGCCAATCGGACATAGTGATACGCACATTGAAACATGGACGACTTTTAATAGACCGTATTCTGCACTTGGTTCGACGACAAGTATTCTTTCAACTTGGTGGTGAGGTAAACGAAATCCAGCCTGGTGCAGTATAAGGTATAACGACAACAAACGTTGCTTTATATATGGATAACGACATATACATTTATTTCTTGAAAAAATAGCAAAGCTATATTGATTTTAGCGTATGCTGCTTTAAAGTTGCATTTCACAATGCTTGGAAATGTAACGATGACAGAATTAATACGATGCAAAACTCAAATAAT
SEQ_144	Yeast	30	ATATTCTTCGTAGAACAAAGCGAGTTCAAGGCCTATGCCTTTCGATGCCAATTGGTAAAATTGCTTGGCCGCCTGTTGCAATTCATCAGGAGTTTCGTATGATTGTTTAATTTTCGCAAGCTGTATGAGAAGATGACGAACATCATTAAGCGAAGCGACATCTTTCTAAGTACTGAATAGCATCATCAAGCATTTTGTTGACCGTTTCCATGCCCAAAAATCTTGTTTCCAAGAGCCATTCGATGCAGCGATACCAAACATCCACGGGGTCATCCAATTCTTCGATAATGTCGAGTTCCTCTTGAAACAATGCTAATCGCTGAATTTCCTCGAGGCGAGTCTTGGACTCCCTGGGTTTAGTTTCAGGTATGTTTTGGTCAAGTACATTTTCTGTAAGCCG
SEQ_145	Yeast	30	CCAACTGCACAGAACAAAAACCTGCAGGAAACGAAGATAAATCATGTCGAAAGCTACATATAAGGAACGTGCTGCTACTCATCCTAGTCCTGTTGCTGCCAAGCTATTTAATATCATGCACGAAAAGCAAACAAACTTGTGTGCTTCATTGGATGTTCGTACCACCAAGGAATTACTGGAGTTAGTTGAAGCATTAGGTCCCAAAATTTGTTTACTAAAAACACATGTGGATATCTTGACTGATTTTTCCATGGAGGGCACAGTTAAGCCGCTAAAGGCATTATCCGCCAAGTACAATTTTTTACTCTTCGAAGACAGAAAATTTGCTGACATTGGTAATACAGTCAAATTGCAGTACTCTGCGGGTGTATACAGAATAGCAGAATGGGCAGACATTACG
SEQ_146	Yeast	30	CTTTTTTTTTTTTGTTCTTTTTTTTGATTCCGGTTTCTTTGAAATTTTTTTGATTCGGTAATCTCCGAGCAGAAGGAAGAACGAAGGAAGGAGCACAGACTTAGATTGGTATATATACGCATATGTGGTGTTGAAGAAACATGAAATTGCCCAGTATTCTTAACCCAACTGCACAGAACAAAAACCTGCAGGAAACGAAGATAAATCATGTCGAAAGCTACATATAAGGAACGTGCTGCTACTCATCCTAGTCCTGTTGCTGCCAAGCTATTTAATATCATGCACGAAAAGCAAACAAACTTGTGTGCTTCATTGGATGTTCGTACCACCAAGGAATTACTGGAGTTAGTTGAAGCATTAGGTCCCAAAATTTGTTTACTAAAAACACATGTGGATATCT
SEQ_147	Yeast	30	GAGAGAAGGAGCAAGCAACTGACCCAATATTGACTGCCACTGGACCTGAAGACATGCAACAAAGTGCAAGCATAGTGGGGCCTTCTTCCAATGCTAATCCGGTCACTGCCACTGCTGCTACGGAAAACCAACCTAAAGGTATTAACTTCTTCACTATAAGAAAATCACACGAGCGCCCGGACGATGTCTCTGTTTAAATGGCGCAAGTTTTCCGCTTTGTAATATATATTTATACCCCTTTCTTCTCTCCCCTGCAATATAATAGTTTAATTCTAATATTAATAATATCCTATATTTTCTTCATTTACCGGCGCACTCTCGCCCGAACGACCTCAAAATGTCTGCTACATTCATAATAACCAAAAGCTCATAACTTTTTTTTTTGAACCTGAATATATAT
SEQ_148	Mouse_mammary_tumor_virus	30	TTCCCACCAAGGACGACCCGTCTGCGCACAAACGGATGAGCCCATCAGACAAAGACATACTCATTCTCTGCTGCAAACTTGGCATAGCTCTGCTTTGCCTAGGGCTATTGGGGGAAGTTGCGGTTCGTGCTCGCAGGGCTCTCACCCTTGATTCTTTCAATAATAACTCTTCTGTGCAAGATTACAATCTAAACGATTCGGAGAACTCGACCTTCCTCTTGGGGCAAGGACCACAGCCAACTTCCTCTTACAAGCCGCATCGAATTTGTCCTTTAGAAATAGAAATAAGAATGCTTGCTAAAAAGTATATTTTTACCAATAAGACCAATCCAATAGGTCGATTATTAGTCACTATGTTAAGAAATGAATCATTATCTTTTAGTACTATTTTTACTCAAAT
SEQ_149	Yeast	35	CTTCTCAAAAATGGATTATGACGGCTGCCAAATCACAAGACTACAAAATTGAAATTTACTCCTCTGATGACTTGAAGTCCTGGAAGCTAGAATCTGCATTTGCCAACGAAGGTTTCTTAGGCTACCAATACGAATGTCCAGGTTTGATTGAAGTCCCAACTGAGCAAGATCCTTCCAAATCTTATTGGGTCATGTTTATTTCTATCAACCCAGGTGCACCTGCTGGCGGTTCCTTCAACCAATATTTTGTTGGATCCTTCAATGGTACTCATTTTGAAGCGTTTGACAATCAATCTAGAGTGGTAGATTTTGGTAAGGACTACTATGCCTTGCAAACTTTCTTCAACACTGACCCAACCTACGGTTCAGCATTAGGTATTGCCTGGGCTTCAAACTGGGA
SEQ_150	Yeast	35	AAAATATCTGCATCAATGACAAACGAAACTAGCGATAGACCTTTGGTCCACTTCACACCCAACAAGGGCTGGATGAATGACCCAAATGGGTTGTGGTACGATGAAAAAGATGCCAAATGGCATCTGTACTTTCAATACAACCCAAATGACACCGTATGGGGTACGCCATTGTTTTGGGGCCATGCTACTTCCGATGATTTGACTAATTGGGAAGATCAACCCATTGCTATCGCTCCCAAGCGTAACGATTCAGGTGCTTTCTCTGGCTCCATGGTGGTTGATTACAACAACACGAGTGGGTTTTTCAATGATACTATTGATCCAAGACAAAGATGCGTTGCGATTTGGACTTATAACACTCCTGAAAGTGAAGAGCAATACATTAGCTATTCTCTTGATG
SEQ_151	Yeast	35	AAGTCTGAGAACGACCTAAGTTACTATAAAGTGTACGGCCTACTGGATCAAAACATCTTGGAATTGTACTTCAACGATGGAGATGTGGTTTCTACAAATACCTACTTCATGACCACCGGTAACGCTCTAGGATCTGTGAACATGACCACTGGTGTCGATAATTTGTTCTACATTGACAAGTTCCAAGTAAGGGAAGTAAAATAGAGGTTATAAAACTTATTGTCTTTTTTATTTTTTTCAAAAGCCATTCTAAAGGGCTTTAGCAACGAGTGACGAATGTAAAACTTTATGATTTCAAAGAATAACCTCCAAACCATTGAAAATGTATTTTTATTTTTATTTTCTCCCGACCCCAGTTACCTGGAATTTGTTCTTTATGTACTTTATATAAGTATAATTC
SEQ_152	Yeast	35	TTCCAAGTAAGGGAAGTAAAATAGAGGTTATAAAACTTATTGTCTTTTTTATTTTTTTCAAAAGCCATTCTAAAGGGCTTTAGCAACGAGTGACGAATGTAAAACTTTATGATTTCAAAGAATAACCTCCAAACCATTGAAAATGTATTTTTATTTTTATTTTCTCCCGACCCCAGTTACCTGGAATTTGTTCTTTATGTACTTTATATAAGTATAATTCTCTTAAAAATTTTTACTACTTTGCAATAGACATCATTTTTTCACGTAATAAACCCACAATCGTAATGTAGTTGCCTTACACTACTAGGATGGACCTTTTTGCCTTTATCTGTTTTGTTACTGACACAATGAAACCGGGTAAAGTATTAGTTATGTGAAAATTTAAAAGCATTAAGTAGAA
SEQ_153	Tetrahymena_thermophila	35	CTTTATTAGATAAATCTCTTTTTTACCACGGCTTGTCCAATGAATAATTTGCTAAAGTGGATTTGAATAAAAATTTTTTTGCGTGTAAAAATGCGCTAAACTACGCTTAGATTTTAACTTTATCCCACTTTAATTTCAAGCGTAAAAATAAAAATCCCACACAAAAATTAAGTGGAAATTGATGCAAAAATTTCACTAAAATTTAATTCAATAAATATGTAAAAATGGTTGATCTCTATAATTTATGAGATTTGCATTATTTAAGGCTTATAAGAAATTTTAAATTTAACGCGGAAGCTTCATTTTTAGATAAAATTTATTAATCATCATTAATTTCTTGAAAAACATTTTATTTATTGATCTTTTATAACAAAAAACCCTTCTAAAAGTTTATTTTTGA
SEQ_154	Tetrahymena_thermophila	35	CTTTTATAACAAAAAACCCTTCTAAAAGTTTATTTTTGAATGAAAAACTTATAAAAATTTATGAAAACTACAAAAAATAAAATTTTTAATTAAAATAATTTTGATAAGAACTTCAATCTTTGACTAGCTAGCTTAGTCATTTTTGAGATTTAATTAATATTTTATGTTTATTCATATATAAACTATTCAAAATATTATAGAATTTAAACATTTTAACATCTTAATCATTCATAAATAACTAAAAATCAAAGTATTACATCAATAAATAACTTTTACTCAATGTCAAAGAAATTATTGGGGTTGGGGTTGGGGTTGGGGTTGGGGTTGGGGTTGGGGTTGGGGTTGGGGTTGGGGTTGGGGTTGGGGTTGGGGTTGGGGTTGGGGTTGGGGTTGGGGTTGG
SEQ_155	Tetrahymena_thermophila	35	AGTGGAAATTGATGCAAAAATTTCACTAAAATTTAATTCAATAAATATGTAAAAATGGTTGATCTCTATAATTTATGAGATTTGCATTATTTAAGGCTTATAAGAAATTTTAAATTTAACGCGGAAGCTTCATTTTTAGATAAAATTTATTAATCATCATTAATTTCTTGAAAAACATTTTATTTATTGATCTTTTATAACAAAAAACCCTTCTAAAAGTTTATTTTTGAATGAAAAACTTATAAAAATTTATGAAAACTACAAAAAATAAAATTTTTAATTAAAATAATTTTGATAAGAACTTCAATCTTTGACTAGCTAGCTTAGTCATTTTTGAGATTTAATTAATATTTTATGTTTATTCATATATAAACTATTCAAAATATTATAGAATTTAAAC
SEQ_156	Ciliate_Euplotes	35	TTCAGGTGCTGATAGCTTTTTGCTCCTGAAGCTATCTTTTTGCACTCTTTCTTTTTATCTATCCACCCTTCAGTACTTCTCACACTATCCAGGTTGGCGAGTTTTTGTTTCGTCGTGCTTGGCATAATGGAAAATCATCCTTCTTTGTGATAAAATAGAAAACAAAATGGCTAGTACAATCTTGAGACACCCGATGCTGGGTTTTGGGTACAAAGACTGCCAATACGTCCATCCCCTATCGAATTACCAAATATTGTTTTCTAATTTGGGTATTAAGTTCGAATCTCGCCAATATTTAAGTTTTTATTTCGCCATTAATCACAAATATGGCTAAATCTCAAATAAAAATCAGATATTAACTACCCATTTGGATTTAATATCCGATCCAAGACTCTATACC
SEQ_157	Fruit_fly	35	TCAACTACAATGCGTTCCTTACCGATGTTTTGGCGGATGGCCGAGGAGATGGCACGGATGCCACGCCTCTCCTCGCCCTTTCACGCCTTCTTCCACGAGCCGCCCGTTTGGAGTGTGGCGCTACCGAGGAACTGGCAGCATATTGCCCGCTGGCAGGAGCAGGAGTTGGCTCCGCCGGCCACCGTCAACAAGGATGGCTACAAACTCACCCTGGACGTCAAGGACTACAGCGAGCTGAAGGTCAAGGTGCTGGACGAGAGCGTGGTCCTGGTGGAGGCAAAATCGGAGCAGCAGGAGGCCGAACAAGGTGGCTATAGTTCCAGGCACTTCCTCGGCCGATACGTTCTGCCGGATGGATACGAGGCGGACAAGGTGTCCTCGTCGCTGAGCGACGACGGCG
SEQ_158	Fruit_fly	35	TGGCAGGAGCAGGAGTTGGCTCCGCCGGCCACCGTCAACAAGGATGGCTACAAACTCACCCTGGACGTCAAGGACTACAGCGAGCTGAAGGTCAAGGTGCTGGACGAGAGCGTGGTCCTGGTGGAGGCAAAATCGGAGCAGCAGGAGGCCGAACAAGGTGGCTATAGTTCCAGGCACTTCCTCGGCCGATACGTTCTGCCGGATGGATACGAGGCGGACAAGGTGTCCTCGTCGCTGAGCGACGACGGCGTTCTGACCATCAGTGTGCCCAATCCTCCAGGCGTGCAGGAGACACTCAAGGAGCGTGAGGTGACCATCGAGCAGACTGGCGAGCCGGCAAAGAAGTCCGCCGAGGAGCCAAAAGACAAAACCGCCAGTCAGTAGAAATAAGTTGAGATTA
SEQ_159	Fruit_fly	35	GGATGGATACGAGGCGGACAAGGTGTCCTCGTCGCTGAGCGACGACGGCGTTCTGACCATCAGTGTGCCCAATCCTCCAGGCGTGCAGGAGACACTCAAGGAGCGTGAGGTGACCATCGAGCAGACTGGCGAGCCGGCAAAGAAGTCCGCCGAGGAGCCAAAAGACAAAACCGCCAGTCAGTAGAAATAAGTTGAGATTATACTAAAACCGATAAAATGCTAGTGAACTCCTATGTTTAGATATTCCAAAACCTATCAAATTTAAGTTCTTGTTAAATTAACAAGTTAATTTTAAAACAATTGTGATTCGGTAGCCCGCAAGCCCAATAATTTTATTTAGAAGAAAATAAATATTTGAAAAGACTATGATCAAAATATTTACTTTNATTGGTTGGGTTGG
SEQ_160	Fruit_fly	35	TTTATTCTTTGAAGGAGGAGAATCATCTTGAAGCAATTAAAAAACAAAAATGGCAAATATTCCATTGTTGTTGAGCCTTGCCGACGATTTGGGCCGAATGTCGATGGTGCCCTTCTATGAGCCCTACTACTGCCAGCGCCAGAGGAATCCCTACTTGGCCCTGGTTGGACCGATGGAGCAGCAGCTGCGCCAGCTGGAGAAACAGGTGGGCGCCTCGTCGGGATCGTCGGGAGCCGTGTCGAAAATCGGAAAGGATGGCTTCCAGGTCTGCATGGATGTGTCGCACTTCAAGCCCAGCGAACTGGTGGTCAAAGTGCAGGACAACTCCGTCCTGGTGGAGGGCAACCATGAGGAGCGCGAAGATGACCATGGCTTCATCACTCGTCACTTTGTCCGCCGC
SEQ_161	Fruit_fly	35	ACAACTCCGTCCTGGTGGAGGGCAACCATGAGGAGCGCGAAGATGACCATGGCTTCATCACTCGTCACTTTGTCCGCCGCTATGCTCTGCCACCCGGTTATGAGGCTGATAAGGTGGCCTCCACCTTGTCCTCCGATGGTGTCCTGACCATCAAGGTGCCCAAGCCACCGGCAATCGAGGATAAGGGCAACGAGCGCATCGTTCAGATCCAGCAGGTGGGACCCGCCCATCTCAATGTGAAGGAGAATCCCAAGGAGGCGGTGGAGCAGGACAATGGCAACGATAAGTAGAGGACTCGTTCCGGGAGATGCCCTGCATTATTTAACCATTATCAAAGTCATACATCTGTTTTATAAGCTGTAGTTATCCAAGGACACTTCACTCATACACAATAGCCATT
SEQ_162	Fruit_fly	35	ATAAGGGCAACGAGCGCATCGTTCAGATCCAGCAGGTGGGACCCGCCCATCTCAATGTGAAGGAGAATCCCAAGGAGGCGGTGGAGCAGGACAATGGCAACGATAAGTAGAGGACTCGTTCCGGGAGATGCCCTGCATTATTTAACCATTATCAAAGTCATACATCTGTTTTATAAGCTGTAGTTATCCAAGGACACTTCACTCATACACAATAGCCATTAAGGGTGTCCTGCTTTAATCTTAGTTTGGAATATGTATTACTAAATTGGCGAAATTAATATTACCCATAAAAATAAATAACAAGTACACTTACTTATAATTGTGTTTGGTCTGTTTTTCTGGTTGGTTATGGGTTACTATTACTATTACTATTACTTCGGGAATTGTTTGGGTAGCTCGG
SEQ_163	Fruit_fly	35	TCGTCCACCACCTTCACGTTGAGCTCACTGGGCTTGAACTGGGCGACGTCCATGCACACCTGGAATCCATCCTTGCCCACATGGGCGGTTGCCGGCCAGTGAATGTCGTTGCGGTTGGCCATCTCGCGCCGCAAAGCCAAAACCTGGCCGGCGGGCGACGATGGGCATATCGGCGATGCGCAAGGGCATCCGTTGATGGAACGGCGCTGCTGAGTGCCAAGGGGCAGCACGTAGCGGGAATGCGGATGCAATCCCAGTCCAAGCTCGTAGATGGGGCTGCGGGGCTCCTGGAGTTCATCCACAAGCGAAAGCAGAGTAGATAGCGACATTTTTACGTTTCCTTTAGGTTATGTTCCTTTTGCGAGATTGAAATATTTTTTCTTTGGTTAAGTTGAATGAA
SEQ_164	Fruit_fly	35	CGGCCTGCGGCTTGGGAATACTGACGGTGAGCACGCCATCCGACGACAGCTGCGAGACCACTTGCTCCGCCTTGTAGCCATCGGGAACCTTGTAGCGGCGCACAAAGTGGCGCATGATGTGACCATGGTCGTCCTGGCGTTCCTCATGCTTGCCCTCGACCAAGATGGAGTCGTCCACCACCTTCACGTTGAGCTCACTGGGCTTGAACTGGGCGACGTCCATGCACACCTGGAATCCATCCTTGCCCACATGGGCGGTTGCCGGCCAGTGAATGTCGTTGCGGTTGGCCATCTCGCGCCGCAAAGCCAAAACCTGGCCGGCGGGCGACGATGGGCATATCGGCGATGCGCAAGGGCATCCGTTGATGGAACGGCGCTGCTGAGTGCCAAGGGGCAGCAC
SEQ_165	Fruit_fly	35	AACAATTAAGTAGGGGAATGATGATGGATGATGTTGGATGATGATGGCTCCTTTACTTGTCCTTGCCGTTGGGTGCTCCGTTCTCCTTGCCCTTCACCTCGCTTTCATTTGCCTTAACGTTGAGGTGAGCGGGTCCCACTTGCTGAATTTGAATGATGCGCTCCTTGGACTTGTCCTCGACGGCCTGCGGCTTGGGAATACTGACGGTGAGCACGCCATCCGACGACAGCTGCGAGACCACTTGCTCCGCCTTGTAGCCATCGGGAACCTTGTAGCGGCGCACAAAGTGGCGCATGATGTGACCATGGTCGTCCTGGCGTTCCTCATGCTTGCCCTCGACCAAGATGGAGTCGTCCACCACCTTCACGTTGAGCTCACTGGGCTTGAACTGGGCGACGTC
SEQ_166	Fruit_fly	35	TTCAAATCTTCGGATCGATTTCCAAATATTTGCCTCTTTCAAAAACCAACTTTCATATACAAAAGTCGCAACAATTTTAATTTTCCACACCAGGTGAACAAAAGGATTTATTAAATTAATATGAGTATTCTAGTCTTTAGCTCATTACAAATACAATGCAATAAATTAGGAACAATTAAGTAGGGGAATGATGATGGATGATGTTGGATGATGATGGCTCCTTTACTTGTCCTTGCCGTTGGGTGCTCCGTTCTCCTTGCCCTTCACCTCGCTTTCATTTGCCTTAACGTTGAGGTGAGCGGGTCCCACTTGCTGAATTTGAATGATGCGCTCCTTGGACTTGTCCTCGACGGCCTGCGGCTTGGGAATACTGACGGTGAGCACGCCATCCGACGACAGC
SEQ_167	Yeast	35	CCTAAGAAGATCGTCGTTTTGCCAGGTGACCACGTTGGTCAAGAAATCACAGCCGAAGCCATTAAGGTTCTTAAAGCTATTTCTGATGTTCGTTCCAATGTCAAGTTCGATTTCGAAAATCATTTAATTGGTGGTGCTGCTATCGATGCTACAGGTGTCCCACTTCCAGATGAGGCGCTGGAAGCCTCCAAGAAGGTTGATGCCGTTTTGTTAGGTGCTGTGGGTGGTCCTAAATGGGGTACCGGTAGTGTTAGACCTGAACAAGGTTTACTAAAAATCCGTAAAGAACTTCAATTGTACGCCAACTTAAGACCATGTAACTTTGCATCCGACTCTCTTTTAGACTTATCTCCAATCAAGCCACAATTTGCTAAAGGTACTGACTTCGTTGTTGTCAGAG
SEQ_168	Yeast	35	ACGGTCGTGGAAATTACGTTGTTCATCAACCATCTGAGATTCCTACTGCCATCAAAGCACTTGGTGATCGTCCGCTTTATGTTGAAAAGTTCGTTCCTTTCTCCATGGAAATTGCAGTGATGGTAGTACGGAGTTTAGACGGAAAAGTTTATGCTTATCCTACAACTGAGACCATTCAAAAGGATAATGTTTGTCATTTAGTATATGCCCCTGCTCGTCTTCCCTTCTCAATTCAACAGCGTGCTCAAACCCTTGCCATGGATGCGGTGCGCACTTTTGAAGGCGCTGGTATATATGGTGTAGAGATGTTTGTTTTGCAAGATGGTGAGACCATTTTACTCAACGAAATTGCTCCTCGGCCTCACAATTCAGGTCACTACACCATTGAAGCTTGCCCAAC
SEQ_169	Yeast	35	AATTACTGGAGTTAGTTGAAGCATTAGGTCCCAAAATTTGTTTACTAAAAACACATGTGGATATCTTGACTGATTTTTCCATGGAGGGCACAGTTAAGCCGCTAAAGGCATTATCCGCCAAGTACAATTTTTTACTCTTCGAAGACAGAAAATTTGCTGACATTGGTAATACAGTCAAATTGCAGTACTCTGCGGGTGTATACAGAATAGCAGAATGGGCAGACATTACGAATGCACACGGTGTGGTGGGCCCAGGTATTGTTAGCGGTTTGAAGCAGGCGGCGGAAGAAGTAACAAAGGAACCTAGAGGCCTTTTGATGTTAGCAGAATTGTCATGCAAGGGCTCCCTAGCTACTGGAGAATATACTAAGGGTACTGTTGACATTGCGAAGAGCGACAA
SEQ_170	Mouse_mammary_tumor_virus	35	CTTTTAGTACTATTTTTACTCAAATTCAGAAGTTAGAAATGGGAATAGAAAATAGAAAGAGACGCTCAAAATCAATTGAAGAGCAGGTACAAGGACTATTGGCCTCAGGCCTAGAAGTAAAAAAGGGAAAAAAGAGTGTGTTTGTCAAAATAGGAGACAGGTGGTGGCAACCAAGGACTTATAGGGGACCTTACATCTACAGACCAACAGATGCCCCCTTACCATATACAGGAAGATATGACTTAAATTGGGATAGGTGGGTCACAATCAACGGCTATAAAGTGTTATACAGATCCCTCCCCTTTCGTGAAAGACTCGCCAGAGCTAGACCTCCTTGGTGTATGCTAACTGAGAAAGAGAAAGACGACATGAAACAACAGGTACATGATTATATTTATCT
SEQ_171	Yeast	40	TTATAAATCCCTTTATGTGATGTCTAAGACTTTTAAGGTACGCCCGATGTTTGCCTATTACCATCATAGAGACGTTTCTTTTCGAGGAATGCTTAAACGACTTTGTTTGACAAAAATGTTGCCTAAGGGCTCTATAGTAAACCATTTGGAAGAAAGATTTGACGACTTTTTTTTTTTGGATTTCGATCCTATAATCCTTCCTCCTGAAAAGAAACATATAAATAGATATGTATTATTCTTCAAAACATTCTCTTGTTCTTGTGCTTTTTTTTTACCATATATCTTACTTTTTTTTTTCTCTCAGAGAAACAAGCAAAACAAAAAGCTTTTCTTTTCACTAACGTATATGATGCTTTTGCAAGCTTTCCTTTTCCTTTTGGCTGGTTTTGCAGCCAAAATA
SEQ_172	Yeast	40	TGTGCTTTTTTTTTACCATATATCTTACTTTTTTTTTTCTCTCAGAGAAACAAGCAAAACAAAAAGCTTTTCTTTTCACTAACGTATATGATGCTTTTGCAAGCTTTCCTTTTCCTTTTGGCTGGTTTTGCAGCCAAAATATCTGCATCAATGACAAACGAAACTAGCGATAGACCTTTGGTCCACTTCACACCCAACAAGGGCTGGATGAATGACCCAAATGGGTTGTGGTACGATGAAAAAGATGCCAAATGGCATCTGTACTTTCAATACAACCCAAATGACACCGTATGGGGTACGCCATTGTTTTGGGGCCATGCTACTTCCGATGATTTGACTAATTGGGAAGATCAACCCATTGCTATCGCTCCCAAGCGTAACGATTCAGGTGCTTTCTCTG
SEQ_173	Fruit_fly	40	CCGGCCAAGAACCAGGTGGCCATGAACCCCAGAAACACAGTGTTTGACGCCAAGCGACTCATCGGCCGAAAATACGACGACCCCAAGATCGCAGAGGACATGAAGCACTGGCCTTTCAAGGTGGTAAGCGACGGCGGAAAGCCCAAGATCGGGGTGGAGTATAAGGGTGAGTCCAAGAGATTTGCCCCCGAGGAGATCAGCTCGATGGTGCTGACCAAGATGAAGGAGACGGCGGCGGAGGCATATCTGGGCGAGAGCATCACAGACGCAGTCATCACAGTTCCAGCCTACTTCAACGACTCCCAGCGCCAGGCTACCAAAGACGCCGGTCACATCGCCGGCCTGAATGTGCTCCGCATCATCAATGAGCCCACGGCGGCAGCACTGGCCTACGGACTGG
SEQ_174	Rat	40	CGAGACAAAGAAGATGTAGAGTTGGGGGCCAGCTTCTGGTACTCTCGATGTTCAAAACCAAAACAGAACGGTTTAAAAATTAAGACTCTGGCATAGAATATTCTAGAATCAAACGTACCACAAACAGATTCAGGAATACTCGGAATTCAGTATAAACTAAAGCAACTTTTTAAAATTAGTAGGGAGAACCAGGTGTGGTGGTACACACCTTTAATTCCAGCACATGGGAGGCAGGGGCAGGCAGATCTTTGTGAGTTCAAGGGCAGCCTGGTCTACATGGCAAGTTCCAGGCTAGCCAGGGCAGCATAGTGAAGCTCTGCTTACAAAAGCAAAACAAAAAACCGGGAAAACCTTCAGTTTTTGAATAAGACACATATGTGAGTTCCTAAGATGCATGAAC
SEQ_175	Human	40	CTCTCTCCTCCCCCAGCACGGGCTGAACCCCGCAGCCACAGATTCTGATCAGGATTAGGGTGTGGGTGCAAATCCAAGGTCCACCAAAATGGAAAAGAAGTAACCGATGGGAACACGTCTCCACCAAGACAGCGCTCAGGACTGGTTCTCCTCGTGGCTCCCAATTCAGTCCAGGAGAAGCAGAGATTTTGTCCCCATGGTGGGTCATCTGAAGAAGGCACCCCTGGTCAGGGCAGGCTTCTCAGACCCTGAGGCGCCGGCCATGGCCCCACTGAGACACAGGAAGGGCCGCGCCAGAGCACTGAAGACGCTTGGGGAAGGGAACCCACCTGGGACCCAGCCCCTGGTGGCTGCGGCTGCATCCCAGGTGGGCCCCCTCCCCGAGGCTCTTCAAGGCTCA
SEQ_176	Human	40	GACGGCAACAGGAAGGACTCCATGATTAGTCACATCTATACCATCCTAAGAAACTTTATCCACCCAAACTGTATTTCAGACTTTATAATCTAAACTACAAAAAGTGTTCACTGGGGAACTGCACAATATGACTGCTTTTAACCGTAGTGATTTCAAATATTGAGCCATGCTGTTGCAGTCTTAAAAACTGGAGACCTAAGGGCAGCTTTCTTCTAGTCACCCAATCCAGCACTTTTTTAAAAAATCAGTAAAACTCTTCGACCACCAAGGAAAAAAAAAAAGGATGGAGGTTAAAAGACGCACCCCTTGCCCACAAGCCCCCTCATCAGAATGGGAGTCAGGAGACCTGAGTTCCTGTCTCAGGCCTGCCATTAAAAACCTGCATAACCTTTGCCTATCT
SEQ_177	Cilliate_Oxytricha	40	CTGACTAAATTATTTGTGGGTGGGTGAGTTGAACTATATAATAATAAATTGACCTTTAATTAAAGAGTTACTATCGAGAAATGTCTTACAGAAGAGGATCCGGCCCCAGCGAGGAAGAAATGATTATGCAACAGATGATGATCAAGCTCAGCATGGGCATCAGTGGACAGTGCTTCAAGGAGTGTGTGACTAGCTTCAGCTCTGGCCAGATGGTTCCCCAAGAGGCAACTTGCATTCAGTCATGCGCCAAGCGCCAACAGTCTGCATTCATGGCCATGAATGATATCCAAGGTCAACTCCAGGCCAAGCAAGGAGCTGGCATGTTCTGAGCAACTTCTTCAAGTCCTCCTTCTCATCACTGAGCGAGTAAGGATTTTAAGTGTTGTTAAGTTGACTTTGC
SEQ_178	Human	40	TGGGCATCGGCAAGAACGGGGACCTGCCCTGGCCACCGCTCAGGTATCTGCCGGGCCGGGGCGATGGGACCCAAACGGGCGCAGGCTGCCCACGGTCGGGGTACCTGGGCGGGACGCGCCGGCCGACTCCCGGCGAGAGGATGGGGCCAGACTTGCGGTCTGCGCTGGCAGGAAGGGTGGGCCCGACTGGATTCCCCTTTTCTGCTGCGCGGGAGGCCCAGTTGCTGATTTCTGCCCGGATTCTGCTGCCCGGTGAGGTCTTGCCCTGCGGCGCCCTCGCCCAGGGCAAAGTCCCAGCCCTGGAGAAAACACCTCACCCCTACCCACAGCGCTCCGTTTGTCAGGTGCCTTAGAGCTCGAGCCCAAGGGATAATGTTTCGAGTAACGCTGTTTCTCTAAC
SEQ_179	Cilliate_Oxytricha	40	TCTGGCCAGATGGTTCCCCAAGAGGCAACTTGCATTCAGTCATGCGCCAAGCGCCAACAGTCTGCATTCATGGCCATGAATGATATCCAAGGTCAACTCCAGGCCAAGCAAGGAGCTGGCATGTTCTGAGCAACTTCTTCAAGTCCTCCTTCTCATCACTGAGCGAGTAAGGATTTTAAGTGTTGTTAAGTTGACTTTGCAGCACTCTTGATAAATGTACTTGACGGAATCACTCTCTTAAGAAGATATAAAACTTTGAACTAGAGCATCAGTGTAACTAAATGTTAATTTGCACCGCTTGAGAGCAACGATTCACTTTTATTATAACAAAGATTAAAAACATACTCTTTTCTTAAATACTCCAGCTAGTCACACCATTTACTTCATATCAGCCCTTTCT
SEQ_180	Cilliate_Oxytricha	40	AGCACTCTTGATAAATGTACTTGACGGAATCACTCTCTTAAGAAGATATAAAACTTTGAACTAGAGCATCAGTGTAACTAAATGTTAATTTGCACCGCTTGAGAGCAACGATTCACTTTTATTATAACAAAGATTAAAAACATACTCTTTTCTTAAATACTCCAGCTAGTCACACCATTTACTTCATATCAGCCCTTTCTTCAGTGCATTTTATTTTTTCTATGAAATCTTGTTTACTCTTCTTCATACAAAATATTTTATCTCACTTTTAATGCTTAAGTTTGCATTTCTCTTTAATCTTGATTTAGAATTCATTTACGATATTTTAACTTATTTTAAATTGGGGTTTTGGGGTTTTGGGGTTGGGGTTGGGGTTGGGGTTGGGGTTGGGGTTGGGGTT
SEQ_181	Human	40	ACTGGTTCTCCTCGTGGCTCCCAATTCAGTCCAGGAGAAGCAGAGATTTTGTCCCCATGGTGGGTCATCTGAAGAAGGCACCCCTGGTCAGGGCAGGCTTCTCAGACCCTGAGGCGCCGGCCATGGCCCCACTGAGACACAGGAAGGGCCGCGCCAGAGCACTGAAGACGCTTGGGGAAGGGAACCCACCTGGGACCCAGCCCCTGGTGGCTGCGGCTGCATCCCAGGTGGGCCCCCTCCCCGAGGCTCTTCAAGGCTCAAAGAGAAGCCAGTGTAGAAAAGCAAACAGGTCAGGCCCGGGAGGCGCCCTTTGGACCTTTTGCAATCCTGGCGCTCTTGCAGCCTGGGCTTCCTATAAATGGGGTGCGGGCGCCGGCCGCGCATTCCCACCGGGACCTGC
SEQ_182	Ciliate_Euplotes	45	TGTTTTGGGTGAGTTCGATTTTAGGTGTTGAGTATATAAAGAGTGGCCTTACTATAATTATCGCTATCGGCCATACTAAGCCAAATGCACCGGATCCCTTCCGAACTCCGAAGTTAAGCGGTTTAAGGCCTGTTAAGTACTGAGGTGGGGGACCACTCGGGAACTTCAGGTGCTGATAGCTTTTTGCTCCTGAAGCTATCTTTTTGCACTCTTTCTTTTTATCTATCCACCCTTCAGTACTTCTCACACTATCCAGGTTGGCGAGTTTTTGTTTCGTCGTGCTTGGCATAATGGAAAATCATCCTTCTTTGTGATAAAATAGAAAACAAAATGGCTAGTACAATCTTGAGACACCCGATGCTGGGTTTTGGGTACAAAGACTGCCAATACGTCCATCCCC
SEQ_183	Tetrahymena_thermophila	45	ATGGTTTCGGTGGTTGAACAAAATATTTATCTTAAAAAATTAAAAAGTAAAAAGCTGCATGCTTACTCAAAGGTAATAGTGTAATTATCTAGTTCTTTTATCTGAGAGAGTATGCTTTTTTCTATCGAGTGTTAGTGTAGCAATTTTCTAAAGTGCATTGAGAGATTGAGaCAGAAATGTTTAGAACTTATTCACATCAAATTAACTTAAGAAAAATAATAACTTACTTAATCAATTCACAATTAGCCATTATGAATAACTAAACTAAAACATAAAGCTAATTTATTACTTATACATAAAGGCTTTATTAATAATTAATTAAATATACCAGTTTAATGAAATTTATACTAATCTTTTTCTAATTTAATATTATTATGTGTTTAACTTTAAGTATTCTCCT
SEQ_184	Calf	45	TCTGGACACAAGCCTAGATGAGGTCTATTGGCCCTGCAGTCACTCGAGAGCAATCCCCAGCTTTCCTTCGCAACTCGAATGGAAGATTGGACTTGCCTGGGCCAACACAAGAGGCAGCCTGAATTCCCCGTCGTAACTCGAGAATCCCGCCGTAACTCGAGAAAAACCACGTGGCTCCCCCGTCATCGCAAGATGAAGCCCTTTCCCGCTACTGCGCCTCAGGAGAAGTCCCACGTTAGGAATTGGAGGTCGAAAGGGCCCTTGGCACCCTTGATGCGACCCACAAAGTTCCCCGAAATCCCGGTCTCCCTCGAGAGGAACACTGAGGTTTTCCGGCACCCCCTCCTCTGAGCCCTTTCTCCCCTCCTGATCTGGACAGGAGGGTCGACTCCCCTGCTTT
SEQ_185	Calf	45	CGTCATCGCAAGATGAAGCCCTTTCCCGCTACTGCGCCTCAGGAGAAGTCCCACGTTAGGAATTGGAGGTCGAAAGGGCCCTTGGCACCCTTGATGCGACCCACAAAGTTCCCCGAAATCCCGGTCTCCCTCGAGAGGAACACTGAGGTTTTCCGGCACCCCCTCCTCTGAGCCCTTTCTCCCCTCCTGATCTGGACAGGAGGGTCGACTCCCCTGCTTTGTCTGGAAGGGGTTCCCGATCCTTCCGGTCGCACCTCAGGATGAGGCCGGTCTCACGAAGACATTCCAGACGTGGCCTCGTGGGTGGTTCCACATTCCGTAGGACCCCGATTTCCCGGTCCCCTCTTGATAAGAACCCGATGCCCGGACACCTCTCCGAACTCCAGCCTGTGAATGAAGT
SEQ_186	Calf	45	TCCCCTGCTTTGTCTGGAAGGGGTTCCCGATCCTTCCGGTCGCACCTCAGGATGAGGCCGGTCTCACGAAGACATTCCAGACGTGGCCTCGTGGGTGGTTCCACATTCCGTAGGACCCCGATTTCCCGGTCCCCTCTTGATAAGAACCCGATGCCCGGACACCTCTCCGAACTCCAGCCTGTGAATGAAGTCAACACGAAGGGGCAGTTTTTCCGTGCATCGTTCGGAAAAAACCCCAGGTTCCAAATACAGCTCGACAAGCGGCCTCTCTCCCCGGGGACATCTCGAGAGGCAAGCGGAGTTCCATGCCTCAACCCAAGACGAGGCCTGACTCTCCTGTCCCCAGTCTGCAGGGACCCTGCGATCGGAGTCTGAAATCAGAGGTACCCTGCGGTTCCTG
SEQ_187	Calf	45	TTCCGTGCATCGTTCGGAAAAAACCCCAGGTTCCAAATACAGCTCGACAAGCGGCCTCTCTCCCCGGGGACATCTCGAGAGGCAAGCGGAGTTCCATGCCTCAACCCAAGACGAGGCCTGACTCTCCTGTCCCCAGTCTGCAGGGACCCTGCGATCGGAGTCTGAAATCAGAGGTACCCTGCGGTTCCTGCCTCAACTGGAGATGAGGCCCTCTTCCAATGCACCAAGCCCAGTGGAGTCCCGAGAGGCCCCTCCCACCTCCAGTTTCCCTGGCTTCTCAGAGCCACCATGAGAAGCCCCCTGAGGTCACCTGCACAAGTCGAGGGAACCCAGGGTTTCCTGCCTCAACCCGAGAAAGACCTCGAGAGACCTTCTTCAACACGTCTCGAGGCCACATTCC
SEQ_188	Yeast	45	TGATTTTAGCGTATGCTGCTTTAAAGTTGCATTTCACAATGCTTGGAAATGTAACGATGACAGAATTAATACGATGCAAAACTCAAATAATAAACTCCGCACTAACTCACTACAATAAACAACTTTGAAAAAAAGATTCGTTTTTTCAACATTTACCATCTCATTAAGCTGAGCTGCCAAGGTATATACATACTTCATCGAATATGAGCGAAAAACAGGTTGTAGGGATCCTTGGAGGTGGTCAATTGGGCCGAATGATGGTAGAGGCAGCCCATCGCTTAAACATCAAATGCATCATCTTGGATGCAGCAAATTCTCCTGCCAAACAAATTGATGGAGGACGTGAGCACATTGATGCATCATTTACTGACCCCGATGCAATTGTTGAACTGTCTAAGAA
SEQ_189	Yeast	45	GGAGGACGTGAGCACATTGATGCATCATTTACTGACCCCGATGCAATTGTTGAACTGTCTAAGAAGTGCACGTTATTAACAACTGAAATTGAGCATATTAACACTGATGCCTTGGCAGCCGTTACGAAATCTGTTGCTGTTGAACCCTCTCCTGCAACTCTGCGATGCATTCAAGACAAATATCTTCAAAAACAGCATTTACAGGTTTTTAAGATTGCACTTCCTGAATTTTGCGATGCACCTGACCAGGAAAGTGTTGAAAAAGCAGGCCAAGAGTTTGGTTATCCTTTTGTACTGAAAAGTAAAACATTGGCTTACGACGGTCGTGGAAATTACGTTGTTCATCAACCATCTGAGATTCCTACTGCCATCAAAGCACTTGGTGATCGTCCGCTTTATG
SEQ_190	Rat	50	AGGTGTGGTGGTACACACCTTTAATTCCAGCACATGGGAGGCAGGGGCAGGCAGATCTTTGTGAGTTCAAGGGCAGCCTGGTCTACATGGCAAGTTCCAGGCTAGCCAGGGCAGCATAGTGAAGCTCTGCTTACAAAAGCAAAACAAAAAACCGGGAAAACCTTCAGTTTTTGAATAAGACACATATGTGAGTTCCTAAGATGCATGAACGCCACAGAGACCACTCAAGAGAGCACCAAGGCTCCTACGCAAAGGCAAGTTAGCTCCAGAGCCCTAGGAGAGCTGCTCATGGGACAGGGCAGCGACAGCCACCAAGCTGAGAGTCAGCTTGTGTGCCCAGGAGGGAGGCGTTGGGTCAGAGCCTCTGGAGGACCCCTGAAGTCTCTTCTCAGTGTTCTCT
SEQ_192	Fruit_fly	50	CGAATGTTCGCGAAAAGAGCGCCGGAGTATAAATAGAGGCGCTTCGTCGACGGAGCGTCAATTCAATTCAAACAAGCAAAGTGAACACATCGCGAAGCAAGCTGAGCAAACAAACAAGCGCAGCGAACAAGCTAAACAATCTGCAATAAAGTGCAAGTTAAAGTGAATCAATTAAAAGTAACCAACAACCAAGTAATTAAACTAAAAACTGCAACTACTGAAATCAACCAAGAAGTCATTATTGAAGACAAGAAGAGAACTCTGAATACTTTCAACAAGTCGTTACCGAGGAAGAACTCACACACAATGCCTGCTATTGGAATCGATCTGGGCACCACCTACTCCTGCGTGGGTGTCTACCAACATGGCAAGGTGGAGATTATCGCCAACGACCAGGGCA
SEQ_193	Fruit_fly	50	TGCGTTTAATTAAGCAAAGAAACCTTCATGTTTACCTTTAAAGCCAAAATTCAACTTATTTCACAGTGTAAACAGTTGACAACAACAGTCTTGACAACCTGTACGTAATTTTAAATTAAAAACACTAACAATCATCTGCATGCAATTGTCTGTATTAATCTAATAAATAAATAGCTTTTTTAAGTTAGTATGTAAATACATTTTGAAGAATATCTTGTCAAAGTTCCATAGGCCTTTCTGGCGGACAACATCCGCTAACAAACCCTTCGATTATCTCTAACATAATTAACTTAAGCAGCCGTATTTATAAAGAAATTTCCAAAATAAAGTATATATATAAATAAAGAATATTCTAGAATCCCAAAACAAACCTGGTTGTTGCGCGAGGCATTTGTTTGCC
SEQ_195	Yeast	50	AAAATAAATGTTCATGATTTCCGAACGTATAAAATAAGAATGTTACGAGAATTTGTTTTCTTGGTAATTAAAATAATCAAATACACATAGAAAGGAGAGTAAACTGCTTCCTCTGTATAAATCAAAGCAAAATGTAAATAGCGTTGACAAGTGATTACAGAAGTTAGGTGAGGTTAATTACCAATTTTTTTTTTTAAAATTGGTGAAATAAGATTACGTTTAAAGGAGCATTAACAGGTTTACTCATAACAATCATTTTCAAATTTCCCTATGCATGTTTAGAGCAAGCGCCTTTGTGAGCCCTCCCGGTTACGACGCCTTGGCAATGTAGCAGATAACTCTGCACTTCTAGAATCATTCCACTACGACATTTGGCTCATCACCAGCTCGCGAGAAATGT
SEQ_197	Yeast	50	ATTAGTGTATTTGATTTCCGAAAGTTAAAAAAGAAATAGTAAGAAATATATATTTCATTGAATGGATATATGAAACGTTTACTGGTGGAAGTTTTGCTCATATATTATTATTCAATAGAAGTAATAAAGAAAAAGTTGGTAAAGCAACTTAACAGTAAAAAGGTAATGATTGAAAAAGTTTTTGAACATCTAAGCTATATGTTGATGGGTTTACAATTTTACCATTAGTACTCATGCCTAGTACTTTTCTGTTCGTCCTTAATGTCCGCGATTTAGAGCAATCATTGAAAGTACTAGATACATTTTAGCCAGAGAGGACTCGTTGACGTAGAATTAAAATTCAAATGAATTTCCGCCCCATTCATATACCCCAAATAACAAACATATTAAAACTTCATAA
SEQ_199	Simian_virus_40	50	GCCTAACAACCTCTGAGGCAATTGCTGCTATAGGCCTCACTCCACAGGCCTATGCTGTGATATCTGGGGCTCCTGCTGCTATAGCTGGATTTGCAGCTTTACTGCAAACTGTGACTGGTGTGAGCGCTGTTGCTCAAGTGGGGTATAGATTTTTTAGTGACTGGGATCACAAAGTTTCTACTGTTGGTTTATATCAACAACCAGGAATGGCTGTAGATTTGTATAGGCCAGATGATTACTATGATATTTTATTTCCTGGAGTACAAACCTTTGTTCACAGTGTTCAGTATCTTGACCCCAGACATTGGGGTCCAACACTTTTTAATGCCATTTCTCAAGCTTTTTGGCGTGTAATACAAAATGACATTCCTAGGCTCACCTCACAGGAGCTTGAAAGAAG
SEQ_200	Simian_virus_40	50	TGTGAGGACTGAGGGGCCTGAAATGAGCCTTGGGACTGTGAATCAATGCCTGTTTCATGCCCTGAGTCTTCCATGTTCTTCTCCCCACCATCTTCATTTTTATCAGCATTTTCCTGGCTGTCTTCATCATCATCATCACTGTTTCTTAGCCAATCTAAAACTCCAATTCCCATAGCCACATTAAACTTCATTTTTTGATACACTGACAAACTAAACTCTTTGTCCAATCTCTCTTTCCACTCCACAATTCTGCTCTGAATACTTTGAGCAAACTCAGCCACAGGTCTGTACCAAATTAACATAAGAAGCAAAGCAATGCCACTTTGAATTATTCTCTTTTCTAACAAAAACTCACTGCGTTCCAGGCAATGCTTTAAATAATCTTTGGGCCTAAAATCTA
SEQ_201	Calf	55	GAGCAATGACGCGCTCCCCCTCGCCACTCGCATGGAGACCCGACTTCCCTGGCGCCCCACGAGAGGCTCACTGACCTCGCCGTCGTACCTCGTGAGAAACCGCACACTGGGGCCGCCGCTCGAGAACAACCCCGAGATTCCCCCGTCATCGAGAGATGAGGGCCTTCGTCTCCTGCGTGGCCTAGAGACCAATCTCGCGACCTCTCTCCAAACGCCTCAGGAGGCTTGACTCCCTTGAGTCCACCCAGTGAGCTCCAAGAGATACCCGTCGCGATTCGAGAGCAGAGCGGACGTTCTTTGCTTCCACTCGAGATGAATGCCTGTCTCCCCGGGTGCGTCTGGAATGCAACCCCGAGATCCCTGTCGCCCCTGGAGAGGAACACTGGCTTCTGGACACAAG
SEQ_202	Calf	55	CTCGCGACCTCTCTCCAAACGCCTCAGGAGGCTTGACTCCCTTGAGTCCACCCAGTGAGCTCCAAGAGATACCCGTCGCGATTCGAGAGCAGAGCGGACGTTCTTTGCTTCCACTCGAGATGAATGCCTGTCTCCCCGGGTGCGTCTGGAATGCAACCCCGAGATCCCTGTCGCCCCTGGAGAGGAACACTGGCTTCTGGACACAAGCCTAGATGAGGTCTATTGGCCCTGCAGTCACTCGAGAGCAATCCCCAGCTTTCCTTCGCAACTCGAATGGAAGATTGGACTTGCCTGGGCCAACACAAGAGGCAGCCTGAATTCCCCGTCGTAACTCGAGAATCCCGCCGTAACTCGAGAAAAACCACGTGGCTCCCCCGTCATCGCAAGATGAAGCCCTTTC
SEQ_203	Calf	55	CCAAGCCCAGTGGAGTCCCGAGAGGCCCCTCCCACCTCCAGTTTCCCTGGCTTCTCAGAGCCACCATGAGAAGCCCCCTGAGGTCACCTGCACAAGTCGAGGGAACCCAGGGTTTCCTGCCTCAACCCGAGAAAGACCTCGAGAGACCTTCTTCAACACGTCTCGAGGCCACATTCCCCTACCATGGCTCGGGAGCAATGACGCGCTCCCCCTCGCCACTCGCATGGAGACCCGACTTCCCTGGCGCCCCACGAGAGGCTCACTGACCTCGCCGTCGTACCTCGTGAGAAACCGCACACTGGGGCCGCCGCTCGAGAACAACCCCGAGATTCCCCCGTCATCGAGAGATGAGGGCCTTCGTCTCCTGCGTGGCCTAGAGACCAATCTCGCGACCTCTCTC
SEQ_204	Rat	55	AGGATCGGGAGTTCAAGGTCAGCTTGGGCTACTTAGAAAGACCTTGTCTCAAAAGAAGTGGAGGGGGGGTGGTGGTGGTGGTGGTGGTGTAAAATTGATCTCTTTGTATGATAATGTCCATACAATATATTAATATTGAAAACAGTCATGCCATAGAACAATTTTGTTCAGTAAATGTACATCACATAAGTAACTTCAAATTTTAGAAGGGATAATTTTAAAGTCAGGCAGGCAGCATTAAAGAAGAATGAGGAAATCAATTTAAAATTCTTTTTTAAAGACTTACTTACTGGATTTTTGCCTATGGGTAATTTGCATGTATGTTATAACACCCTGTATGTTTCTGGTTCCTATGGGGATCAGAAGAGGGTATTAGGTCCTCTGGGACTGGAGGCATAGA

## Sheet: mapping result
seq	mapping_accuracy	shuffled_seq_mapping_accuracy	Pearson_CC	shuffled_sequence_Pearson_CC	experimental_accuracy_limit	species	pattern	dinucleotide
SEQ_203	0	59	0.2442	0.2244	55	Calf	cd4	YY
SEQ_58	0	70	0.2488	0.1717	10	Corn_Zea_mays	mcon	CC
SEQ_132	0	25	0.2117	0.1482	30	Fruit_fly	cd4	SS
SEQ_158	0	25	0.2675	0.2668	35	Fruit_fly	cd4	AA
SEQ_161	0	62	0.2335	0.2852	35	Fruit_fly	mcon	YY
SEQ_141	0	28	0.1787	0.1601	30	Hamster	apo	WW
SEQ_175	0	46	0.1979	0.1414	40	Human	apo	WW
SEQ_41	0	39	0.1614	0.3628	5	Human	apo	RR
SEQ_4	0	11	0.2967	0.1846	1	Mouse	apo	AA
SEQ_56	0	17	0.2339	0.1509	9	Mouse	mcon	TT
SEQ_14	0	4	0.2995	0.1803	2	Mouse_mammary_tumor_virus	cd4	YY
SEQ_204	0	28	0.2261	0.1928	55	Rat	apo	CC
SEQ_17	0	72	0.2065	0.2719	3	Simian_virus_40	mcon	SS
SEQ_22	0	19	0.1958	0.1791	4	Simian_virus_40	apo	AA
SEQ_24	0	28	0.1402	0.2795	4	Simian_virus_40	mcon	CC
SEQ_25	0	25	0.2084	0.1698	4	Simian_virus_40	cd4	GG
SEQ_63	0	59	0.355	0.4214	10	Simian_virus_40	mcon	TT
SEQ_103	0	32	0.1305	0.2077	20	Yeast	cd4	SS
SEQ_111	0	71	0.1391	0.1761	25	Yeast	apo	CC
SEQ_116	0	49	0.1432	0.2289	25	Yeast	cd4	AA
SEQ_120	0	42	0.2329	0.2863	25	Yeast	apo	CC
SEQ_123	0	57	0.1848	0.1315	25	Yeast	cd4	RR
SEQ_145	0	37	0.1751	0.2441	30	Yeast	apo	GG
SEQ_147	0	17	0.2939	0.2296	30	Yeast	mcon	RR
SEQ_150	0	39	0.2365	0.2363	35	Yeast	mcon	YY
SEQ_195	0	9	0.1262	0.14	50	Yeast	mcon	GG
SEQ_57	0	33	0.3783	0.2539	9	Yeast	mcon	YY
SEQ_73	0	0	0.3559	0.2332	12	Yeast	mcon	YY
SEQ_93	0	56	0.2033	0.244	20	Yeast	mcon	YY
SEQ_3	1	51	0.1569	0.1954	1	African_Green_Monkey	mcon	WW
SEQ_30	1	38	0.2388	0.1706	4	Chicken	apo	AA
SEQ_177	1	56	0.2045	0.1742	40	Cilliate_Oxytricha	cd4	GG
SEQ_27	1	50	0.1817	0.28	4	Frog	mcon	TT
SEQ_69	1	61	0.2326	0.2257	10	Fruit_fly	mcon	CC
SEQ_181	1	34	0.2654	0.211	40	Human	cd4	SS
SEQ_125	1	52	0.2698	0.239	25	Mouse_mammary_tumor_virus	mcon	YY
SEQ_13	1	58	0.2051	0.3036	2	Mouse_mammary_tumor_virus	apo	WW
SEQ_174	1	69	0.2131	0.1731	40	Rat	cd4	YY
SEQ_33	1	69	0.1108	0.1638	5	Rat	cd4	SS
SEQ_137	1	47	0.2914	0.2334	30	Simian_virus_40	apo	WW
SEQ_20	1	64	0.3361	0.257	4	Simian_virus_40	apo	WW
SEQ_44	1	36	0.3359	0.2492	6	Simian_virus_40	cd4	TT
SEQ_101	1	21	0.1317	0.137	20	Yeast	cd4	SS
SEQ_104	1	48	0.1787	0.2633	20	Yeast	apo	SS
SEQ_124	1	50	0.181	0.3264	25	Yeast	apo	CC
SEQ_130	1	29	0.2079	0.2438	30	Yeast	cd4	TT
SEQ_169	1	16	0.3856	0.1961	35	Yeast	mcon	TT
SEQ_171	1	17	0.1092	0.0807	40	Yeast	mcon	SS
SEQ_172	1	72	0.1522	0.3397	40	Yeast	mcon	AA
SEQ_188	1	43	0.217	0.2501	45	Yeast	apo	YY
SEQ_189	1	43	0.2044	0.2733	45	Yeast	apo	CC
SEQ_37	1	72	0.1472	0.1045	5	Yeast	mcon	CC
SEQ_45	1	66	0.2257	0.2609	6	Yeast	apo	AA
SEQ_55	1	73	0.1587	0.2364	9	Yeast	mcon	WW
SEQ_7	1	48	0.1859	0.2045	1	Yeast	mcon	GG
SEQ_71	1	66	0.2295	0.2397	10	Yeast	mcon	YY
SEQ_75	1	67	0.3404	0.1876	12	Yeast	cd4	AA
SEQ_76	1	73	0.3583	0.3051	15	Yeast	apo	YY
SEQ_8	1	7	0.1545	0.1639	1	Yeast	cd4	GG
SEQ_86	1	37	0.2926	0.1849	18	Yeast	apo	RR
SEQ_96	1	15	0.3243	0.2313	20	Yeast	apo	SS
SEQ_186	2	3	0.1856	0.1832	45	Calf	apo	SS
SEQ_156	2	71	0.3218	0.3138	35	Ciliate_Euplotes	mcon	WW
SEQ_182	2	33	0.2468	0.2182	45	Ciliate_Euplotes	apo	SS
SEQ_179	2	3	0.2557	0.1655	40	Cilliate_Oxytricha	apo	YY
SEQ_77	2	67	0.2814	0.1734	15	Corn_Zea_mays	mcon	GG
SEQ_12	2	69	0.2469	0.1335	2	Frog	cd4	CC
SEQ_109	2	4	0.229	0.1141	25	Fruit_fly	apo	YY
SEQ_162	2	67	0.1894	0.2584	35	Fruit_fly	cd4	TT
SEQ_192	2	13	0.2088	0.1511	50	Fruit_fly	apo	RR
SEQ_70	2	68	0.2439	0.3487	10	Fruit_fly	mcon	YY
SEQ_84	2	51	0.2542	0.1763	17	Fruit_fly	cd4	YY
SEQ_15	2	66	0.2706	0.2062	2	Human	apo	TT
SEQ_176	2	68	0.1726	0.2077	40	Human	cd4	GG
SEQ_140	2	38	0.1656	0.2969	30	Human_immunodeficiency_virus_type_1	apo	CC
SEQ_89	2	14	0.1355	0.2195	18	Mouse	cd4	SS
SEQ_105	2	67	0.2732	0.1914	20	Mouse_mammary_tumor_virus	apo	SS
SEQ_148	2	42	0.3497	0.2534	30	Mouse_mammary_tumor_virus	apo	YY
SEQ_170	2	38	0.1259	0.2789	35	Mouse_mammary_tumor_virus	cd4	TT
SEQ_142	2	1	0.1983	0.2207	30	Rat	apo	TT
SEQ_32	2	33	0.2514	0.1416	5	Rat	apo	AA
SEQ_11	2	66	0.2464	0.1407	2	Simian_virus_40	cd4	GG
SEQ_136	2	12	0.2912	0.3126	30	Simian_virus_40	apo	CC
SEQ_16	2	1	0.1591	0.2965	3	Simian_virus_40	apo	CC
SEQ_199	2	41	0.1844	0.2683	50	Simian_virus_40	cd4	RR
SEQ_64	2	39	0.3306	0.2984	10	Tetrahymena_thermophila	cd4	AA
SEQ_67	2	16	0.2624	0.1638	10	Tetrahymena_thermophila	cd4	AA
SEQ_102	2	43	0.2341	0.1635	20	Yeast	mcon	GG
SEQ_129	2	50	0.2691	0.2136	30	Yeast	mcon	AA
SEQ_134	2	23	0.2449	0.1742	30	Yeast	apo	TT
SEQ_144	2	12	0.1812	0.2979	30	Yeast	apo	WW
SEQ_74	2	42	0.1864	0.2139	12	Yeast	apo	GG
SEQ_78	2	5	0.1891	0.2726	15	Yeast	cd4	SS
SEQ_83	2	36	0.1257	0.1389	17	Yeast	cd4	CC
SEQ_85	2	17	0.1661	0.3462	18	Yeast	apo	GG
SEQ_94	2	8	0.2997	0.3052	20	Yeast	apo	CC
SEQ_99	2	57	0.1663	0.2603	20	Yeast	mcon	TT
SEQ_201	3	35	0.1807	0.1519	55	Calf	cd4	GG
SEQ_164	3	34	0.1861	0.2474	35	Fruit_fly	apo	SS
SEQ_166	3	47	0.1904	0.2513	35	Fruit_fly	cd4	TT
SEQ_98	3	67	0.2591	0.3276	20	Fruit_fly	apo	WW
SEQ_135	3	15	0.2709	0.2088	30	Simian_virus_40	apo	YY
SEQ_21	3	69	0.2032	0.1605	4	Simian_virus_40	cd4	SS
SEQ_47	3	27	0.2676	0.1936	7	Simian_virus_40	mcon	RR
SEQ_52	3	61	0.2267	0.1882	9	Simian_virus_40	cd4	CC
SEQ_183	3	69	0.0878	0.2369	45	Tetrahymena_thermophila	apo	CC
SEQ_65	3	50	0.2556	0.2453	10	Tetrahymena_thermophila	mcon	YY
SEQ_108	3	15	0.1453	0.1654	25	Yeast	mcon	GG
SEQ_110	3	38	0.3706	0.2102	25	Yeast	mcon	YY
SEQ_151	3	23	0.2025	0.1336	35	Yeast	apo	GG
SEQ_79	3	58	0.2279	0.1795	15	Yeast	apo	WW
SEQ_92	3	62	0.1037	0.1516	20	Yeast	mcon	SS
SEQ_97	3	8	0.3137	0.2581	20	Yeast	mcon	TT
SEQ_184	4	18	0.1245	0.1732	45	Calf	mcon	WW
SEQ_185	4	20	0.2663	0.2918	45	Calf	apo	WW
SEQ_31	4	41	0.2912	0.248	4	Human	apo	CC
SEQ_23	4	67	0.2629	0.2366	4	Simian_virus_40	cd4	YY
SEQ_36	4	70	0.1139	0.1227	5	Simian_virus_40	apo	GG
SEQ_113	4	1	0.3282	0.2569	25	Tetrahymena_thermophila	apo	GG
SEQ_100	4	71	0.1802	0.2393	20	Yeast	mcon	CC
SEQ_112	4	51	0.3624	0.1136	25	Yeast	cd4	WW
SEQ_202	5	57	0.1586	0.1987	55	Calf	cd4	GG
SEQ_159	5	43	0.2774	0.1785	35	Fruit_fly	mcon	RR
SEQ_34	5	30	0.3237	0.3716	5	Simian_virus_40	apo	WW
SEQ_35	5	63	0.1968	0.2254	5	Simian_virus_40	apo	WW
SEQ_153	5	60	0.3173	0.2641	35	Tetrahymena_thermophila	apo	CC
SEQ_127	5	16	0.2655	0.2236	30	Yeast	apo	RR
SEQ_128	5	21	0.0713	0.1466	30	Yeast	cd4	TT
SEQ_143	5	39	0.1419	0.1919	30	Yeast	mcon	GG
SEQ_149	5	2	0.1736	0.2882	35	Yeast	apo	CC
SEQ_167	5	21	0.2587	0.2743	35	Yeast	apo	RR
SEQ_40	5	3	0.1827	0.2118	5	Yeast	cd4	AA
SEQ_61	5	5	0.2564	0.2245	10	Yeast	apo	SS
SEQ_80	5	68	0.245	0.3306	15	Yeast	apo	YY
SEQ_88	5	6	0.3552	0.1375	18	Yeast	apo	YY
SEQ_90	5	56	0.1772	0.1921	20	Yeast	cd4	CC
SEQ_49	6	17	0.2809	0.2182	8	Fruit_fly	apo	WW
SEQ_190	6	47	0.1769	0.3035	50	Rat	mcon	WW
SEQ_138	6	30	0.2695	0.2261	30	Simian_virus_40	apo	RR
SEQ_46	6	29	0.1864	0.1948	7	Simian_virus_40	apo	GG
SEQ_6	6	1	0.1007	0.0878	1	Yeast	apo	CC
SEQ_91	6	53	0.3279	0.2167	20	Yeast	apo	CC
SEQ_39	7	40	0.1675	0.2057	5	Fruit_fly	cd4	YY
SEQ_178	7	23	0.2426	0.2649	40	Human	mcon	YY
SEQ_139	7	72	0.2392	0.2609	30	Simian_virus_40	apo	RR
SEQ_26	7	49	0.2564	0.2287	4	Simian_virus_40	apo	RR
SEQ_155	7	65	0.1929	0.1244	35	Tetrahymena_thermophila	cd4	SS
SEQ_146	7	15	0.0997	0.2677	30	Yeast	mcon	WW
SEQ_168	7	2	0.2007	0.2338	35	Yeast	apo	TT
SEQ_131	8	52	0.2544	0.2451	30	Yeast	cd4	TT
SEQ_9	8	70	0.231	0.216	1	Yeast	mcon	CC
SEQ_180	9	7	0.2113	0.1645	40	Cilliate_Oxytricha	cd4	SS
SEQ_160	9	19	0.2607	0.349	35	Fruit_fly	apo	CC
SEQ_163	9	71	0.1561	0.3401	35	Fruit_fly	mcon	AA
SEQ_165	9	48	0.1867	0.1856	35	Fruit_fly	cd4	CC
SEQ_115	9	29	0.2885	0.1002	25	Yeast	mcon	GG
SEQ_187	10	19	0.2922	0.2316	45	Calf	apo	WW
SEQ_193	10	63	0.3387	0.1579	50	Fruit_fly	apo	SS
SEQ_118	10	3	0.2398	0.2962	25	Rat	mcon	YY
SEQ_114	11	67	0.1534	0.2024	25	Yeast	cd4	SS
SEQ_200	12	53	0.1602	0.2854	50	Simian_virus_40	cd4	RR
SEQ_154	12	5	0.1723	0.2851	35	Tetrahymena_thermophila	mcon	YY
SEQ_197	12	41	0.3866	0.2031	50	Yeast	cd4	RR
SEQ_107	13	16	0.2307	0.2044	25	Fruit_fly	cd4	YY
SEQ_60	13	45	0.3125	0.2433	10	Yeast	cd4	AA
SEQ_157	14	3	0.2508	0.1495	35	Fruit_fly	apo	AA
SEQ_173	14	36	0.2589	0.1624	40	Fruit_fly	mcon	CC
SEQ_152	15	54	0.3654	0.1993	35	Yeast	apo	TT
SEQ_66	16	16	0.2582	0.1895	10	Tetrahymena_thermophila	apo	YY
SEQ_119	16	59	0.2223	0.2244	25	Yeast	apo	CC
SEQ_28	17	65	0.116	0.1513	4	Human_immunodeficiency_virus_type_1	cd4	CC
SEQ_82	21	65	0.2198	0.2554	16	Yeast	apo	WW
SEQ_53	22	32	0.2494	0.2128	9	Yeast	apo	SS
